# Supplementary material for: Development of a Method to Implement Whole-Genome Bisulfite Sequencing of cfDNA from Cancer Patients and a Mouse Tumor Model
Source: Front Genet. 2018 Jan 23;9:6. doi: 10.3389/fgene.2018.00006 (PMC5787102; doi:10.3389/fgene.2018.00006)
Supplement: Supplementary file 1 [file Table_1.XLSX]

## Sheet: human
Table S1| Summary of DMRs identified in the human and mouse samples.
chro	pos	Cont Avg	Lung Avg	PNET Avg	Difference
chr16	46390552	0.2	1	0.4	2
chr16	34586761	0.6	1	0.4	1.6
chr16	46390365	0.8	0.4	1	1.6
chr16	46390533	0.6	1	0.4	1.6
chr21	8219962	0.4	0.8	0.2	1.6
chr22	12175789	0.4	0.8	0.2	1.6
chr22_KI270733v1_random	165214	0.8	0.4	1	1.6
chr16	46394810	0.8	1	0.4	1.4
chr21	8219982	0.2	0	0.6	1.4
chr21	8234507	0.8	0.2	0.6	1.4
chr16	46390401	0.6	1	0.6	1.2
chr16	46390671	1	0.6	1	1.2
chr16	46399755	0.6	1	0.6	1.2
chr7	58824008	0.4	0.8	0.4	1.2
chr16	46400874	1	1	0.4	1.2
chr16	34581440	0.8	1	0.6	1
chr16	34586784	0.8	0.6	1	1
chr16	34586833	0.6	0.4	0.8	1
chr16	46390520	0.8	1	0.6	1
chr16	46394526	1	0.8	0.4	1
chr16	46394887	0.6	0.8	0.4	1
chr16	46398880	0.8	1	0.6	1
chr16	46398903	0.8	0.6	1	1
chr16	46400900	0.8	1	0.6	1
chr22_KI270733v1_random	139382	1	0.8	0.4	1
chr22_KI270733v1_random	147519	0.8	1	0.6	1
chr16	34588118	1	0.6	0.8	0.8
chr16	46394579	1	0.6	0.8	0.8
chr17	25115500	0.2	0.6	0.8	0.8
chr1	124923332	1	1	0.6	0.8
chr16	34586952	0.6	0.2	0.4	0.8
chr16	46389811	0.8	0.8	0.4	0.8
chr16	46390524	0.4	0	0.2	0.8
chr16	46390616	0.6	0.2	0.4	0.8
chr1	121967855	0.8	0.4	0.6	0.8
chr16	34586823	0.8	0.4	0.6	0.8
chr16	46390388	0.6	1	0.8	0.8
chr16	46401467	0.6	1	0.8	0.8
chr21	8219956	0	0.4	0.6	0.8
chr1	125180193	0.6	0.8	0.6	0.6
chr16	34586834	0.8	0.6	0.8	0.6
chr16	34588105	0.8	0.6	0.8	0.6
chr16	46390645	0.8	0.6	0.8	0.6
chr17	26885462	0.6	0.8	0.6	0.6
chr18	20561955	0.8	0.6	0.8	0.6
chr1	125180184	1	0.8	0.6	0.6
chr14_GL000225v1_random	50806	0	0.2	0	0.6
chr16	46389873	0.2	0	0.2	0.6
chr16	46390553	0.4	0.6	0.8	0.6
chr16	46394913	0.4	0.6	0.8	0.6
chr16	46399426	0.2	0	0.2	0.6
chr1	125180233	0.6	0.8	1	0.6
chr16	46390661	0.6	0.8	1	0.6
chr16	46394627	1	0.4	0.4	0.6
chr16	46399484	0.6	0.8	1	0.6
chr16	38267054	1	0.8	1	0.6
chr16	46389824	0.8	1	0.8	0.6
chr16	46390316	1	0.8	1	0.6
chr16	46390635	1	0.8	1	0.6
chr16	46394838	0.2	0.4	0.6	0.6
chr16	46398893	0.8	1	0.8	0.6
chr16	46399585	0.8	1	0.8	0.6
chr16	46400890	1	0.8	1	0.6
chr16	46401489	0.8	1	0.8	0.6
chr22_KI270733v1_random	143609	0.4	0.6	0.4	0.6
chr1	124923327	0.8	0.8	0.6	0.4
chr1	125180259	0.6	0.6	0.8	0.4
chr16	46399494	0.6	0.6	0.8	0.4
chr3	92397538	0.8	0.8	0.6	0.4
chr1	125180223	0.6	1	1	0.4
chr16	34573063	0.4	0.8	0.8	0.4
chr16	34586807	1	0.6	0.6	0.4
chr16	34587033	1	0.6	0.6	0.4
chr16	46390743	0.8	0.4	0.4	0.4
chr16	46400864	1	0.6	0.6	0.4
chr17	26596641	0.4	0.4	0.2	0.4
chr17	26603787	0.2	0.2	0	0.4
chr5	47306263	0.8	0.4	0.4	0.4
chr1	124923344	0.8	0.8	1	0.4
chr1	125180203	1	1	0.8	0.4
chr16	34586847	0.8	0.8	1	0.4
chr16	46394763	1	1	0.8	0.4
chr16	46394779	0.8	0.8	1	0.4
chr16	46394877	1	1	0.8	0.4
chr16	46399386	0.8	0.8	1	0.4
chr16	46399471	0.8	0.8	1	0.4
chr16	46399569	0.8	0.8	1	0.4
chr16	46401463	1	1	0.8	0.4
chr17	25115509	0.6	0.6	0.4	0.4
chr17	25920167	0.6	0.6	0.4	0.4
chr18	20562015	0.6	0.6	0.4	0.4
chr19	24895725	0.4	0.4	0.6	0.4
chr22_KI270733v1_random	143596	1	1	0.8	0.4
chr22_KI270733v1_random	143607	0.8	0.8	1	0.4
chr16	34586797	0.8	0.6	0.6	0.2
chr16	34586857	0.8	0.6	0.6	0.2
chr16	46394624	0.6	0.8	0.8	0.2
chr1	125180249	1	0.8	0.8	0.2
chr16	34581430	0.8	1	1	0.2
chr16	34588069	1	0.8	0.8	0.2
chr16	46389883	1	0.8	0.8	0.2
chr16	46389899	1	0.8	0.8	0.2
chr16	46390320	0.8	1	1	0.2
chr16	46390519	0.4	0.6	0.6	0.2
chr16	46390684	0.8	1	1	0.2
chr16	46394575	1	0.8	0.8	0.2
chr16	46394663	0.4	0.6	0.6	0.2
chr16	46399396	1	0.8	0.8	0.2
chr16	46399445	1	0.8	0.8	0.2
chr17	23190324	1	0.8	0.8	0.2
chr17	25115504	1	0.8	0.8	0.2
chr22_KI270733v1_random	148413	0.8	1	1	0.2
chr1	124923323	1	1	1	0	1
chr16	34587010	1	1	1	0	2
chr16	46390332	1	1	1	0	3
chr16	46390523	0.2	0.2	0.2	0	4
chr16	46390534	0.8	0.8	0.8	0	5
chr16	46390612	1	1	1	0	6
chr16	46394549	1	1	1	0	7
chr16	46394753	1	1	1	0	8
chr16	46399510	0.8	0.8	0.8	0	9
chr16	46399595	0.8	0.8	0.8	0	10
chr16	46399804	0.8	0.8	0.8	0	11
chr17	25115525	0.2	0.2	0.2	0	12
chr17	25115560	0	0	0	0	13
chr17	26603733	0	0	0	0	14
chr21	8219978	0.4	0.4	0.4	0	15
chr22_KI270733v1_random	165189	1	1	1	0	16
chr7	58823958	1	1	1	0	17
chrM	12952	0	0	0	0	18
chrM	15431	0	0	0	0	19
chrM	6541	0	0	0	0	20
chrM	6564	0	0	0	0	21

## Sheet: human_genes
chro	pos	Cont Avg	Lung Avg	PNET Avg	Difference	#chrom	chromStart	chromEnd	name	score	strand	thickStart	thickEnd	reserved	blockCount	blockSizes	chromStarts	oChromStart	oChromEnd	oStrand	oChromSize	oChromStarts	oSequence	oCDS	chromSize	match	misMatch	repMatch	nCount	seqType	acc	uniprotName	status	accList	isoIds	protFullNames	protShortNames	protAltFullNames	protAltShortNames	geneName	geneSynonyms	functionText	hgncSym	hgncId	refSeq	refSeqProt	entrezGene	ensGene	ensTrans
chrM	15431	0	0	0	0	chrM	14746	15886	P00156	1000	+	14746	15886	12,12,120	1	1140,	0,	0	1140	+	1140	0,			16569	1140	0	0	0	0	P00156	CYB_HUMAN	Manually reviewed (Swiss-Prot)	P00156, Q34786, Q8HBR6, Q8HNQ0, Q8HNQ1, Q8HNQ9, Q8HNR4, Q8HNR7, Q8W7V8, Q8WCV9, Q8WCY2, Q8WCY7, Q8WCY8, Q9B1A6, Q9B1B6, Q9B1B8, Q9B1D4, Q9B1X6, Q9B2V0, Q9B2V8, Q9B2W0, Q9B2W3, Q9B2W8, Q9B2X1, Q9B2X7, Q9B2X9, Q9B2Y3, Q9B2Z0, Q9B2Z4, Q9T6H6, Q9T9Y0, Q9TEH4		Cytochrome b		Complex III subunit 3; Complex III subunit III; Cytochrome b-c1 complex subunit 3; Ubiquinol-cytochrome-c reductase complex cytochrome b subunit		MT-CYB	COB; CYTB; MTCYB	Component of the ubiquinol-cytochrome c reductase complex (complex III or cytochrome b-c1 complex) that is part of the mitochondrial respiratory chain. The b-c1 complex mediates electron transfer from ubiquinol to cytochrome c. Contributes to the generation of a proton gradient across the mitochondrial membrane that is then used for ATP synthesis.	MT-CYB	HGNC:7427	NC_012920.1	YP_003024038.1	4519	ENSG00000198727	ENSP00000354554
chrM	12952	0	0	0	0	chrM	12336	14145	P03915	1000	+	12336	14145	12,12,120	1	1809,	0,	0	1809	+	1809	0,			16569	1809	0	0	0	0	P03915	NU5M_HUMAN	Manually reviewed (Swiss-Prot)	P03915, Q34773, Q8WCY3		NADH-ubiquinone oxidoreductase chain 5		NADH dehydrogenase subunit 5		MT-ND5	MTND5; NADH5; ND5	Core subunit of the mitochondrial membrane respiratory chain NADH dehydrogenase (Complex I) that is believed to belong to the minimal assembly required for catalysis. Complex I functions in the transfer of electrons from NADH to the respiratory chain. The immediate electron acceptor for the enzyme is believed to be ubiquinone.	MT-ND5	HGNC:7461	NC_012920.1	YP_003024036.1	4540	ENSG00000198786	ENSP00000354813
[truncated: 1 more columns]

## Sheet: human_shores
chro	pos	Cont Avg	Lung Avg	PNET Avg	Difference	#bin	chrom	chromStart	chromEnd	name	length	cpgNum	gcNum	perCpg	perGc	obsExp
chr21	8219962	0.4	0.8	0.2	1.6	647	chr21	8219029	8221343	CpG: 239	2314	239	1157	20.7	50	1.66
chr22_KI270733v1_random	165214	0.8	0.4	1	1.6	586	chr22_KI270733v1_random	163580	163835	CpG: 18	255	18	131	14.1	51.4	1.08	586	chr22_KI270733v1_random	166089	175279	CpG: 1045	9190	1045	5073
chr21	8219982	0.2	0	0.6	1.4	647	chr21	8219029	8221343	CpG: 239	2314	239	1157	20.7	50	1.66
chr21	8234507	0.8	0.2	0.6	1.4	647	chr21	8236315	8236632	CpG: 23	317	23	200	14.5	63.1	0.73
chr22_KI270733v1_random	143609	0.4	0.6	0.4	0.6	586	chr22_KI270733v1_random	140566	141115	CpG: 43	549	43	346	15.7	63	0.8
chr21	8219978	0.4	0.4	0.4	0	647	chr21	8219029	8221343	CpG: 239	2314	239	1157	20.7	50	1.66									22.7	55.2	1.49
chr22_KI270733v1_random	165189	1	1	1	0	586	chr22_KI270733v1_random	163580	163835	CpG: 18	255	18	131	14.1	51.4	1.08	586	chr22_KI270733v1_random	166089	175279	CpG: 1045	9190	1045	5073
																									22.7	55.2	1.49

## Sheet: mouse
chro	pos	WT Avg	KO Avg	Difference		chro	pos	WT Avg	KO Avg	Difference
chr1	140910130	1	0	1		chr1	3184938	0	1	-1
chr9	3022162	1	0	1		chr1	3191357	0	1	-1
chr14	19417336	1	0.333333	0.666667		chr1	39843333	0	1	-1
chr14	19417720	1	0.333333	0.666667		chr1	39848203	0	1	-1
chr14	19417889	1	0.333333	0.666667		chr1	3000469	0	1	-1
chr14	19418619	1	0.333333	0.666667		chr1	96537440	0.333333	1	-0.666667
chr14	19419438	1	0.333333	0.666667		chr1	129152615	0.333333	1	-0.666667
chr16	74549822	1	0.333333	0.666667		chr1	3192281	0.333333	1	-0.666667
chr17	39843703	1	0.333333	0.666667		chr1	3192903	0.333333	1	-0.666667
chr17	39847770	1	0.333333	0.666667		chr1	17321062	0.333333	1	-0.666667
chr18	49566039	1	0.333333	0.666667		chr1	19417320	0.333333	1	-0.666667
chr2	98662456	1	0.333333	0.666667		chr1	19418620	0.333333	1	-0.666667
chr2	98662857	1	0.333333	0.666667		chr1	19419304	0.333333	1	-0.666667
chr2	98666841	1	0.333333	0.666667		chr1	75086893	0.333333	1	-0.666667
chr2	98666917	1	0.333333	0.666667		chr1	39847778	0.333333	1	-0.666667
chr2	98667107	1	0.333333	0.666667		chr1	17430030	0.333333	1	-0.666667
chr2	98667310	1	0.333333	0.666667		chr1	82226422	0.333333	1	-0.666667
chr6	107145358	1	0.333333	0.666667		chr1	112121349	0.333333	1	-0.666667
chr8	68746447	1	0.333333	0.666667		chr1	3072893	0.333333	1	-0.666667
chr9	3000441	1	0.333333	0.666667		chr1	98662676	0.333333	1	-0.666667
chr9	3002155	1	0.333333	0.666667		chr1	98665183	0.333333	1	-0.666667
chr9	3022178	1	0.333333	0.666667		chr1	57284809	0.333333	1	-0.666667
chr9	3025568	1	0.333333	0.666667		chr1	118548642	0.333333	1	-0.666667
chr9	3025610	1	0.333333	0.666667		chr1_GL456221_random	16452864	0.333333	1	-0.666667
chr9	3026811	1	0.333333	0.666667		chr10	3015396	0.333333	1	-0.666667
chr9	3027161	1	0.333333	0.666667		chr10	3023740	0.333333	1	-0.666667
chr9	3036370	1	0.333333	0.666667		chr10	3025509	0.333333	1	-0.666667
chr9	51755765	1	0.333333	0.666667		chr10	3025843	0.333333	1	-0.666667
chr1	59347454	1	0.666667	0.333333		chr10	3036051	0.333333	1	-0.666667
chr1	7541437	1	0.666667	0.333333		chr10	17321036	0	0.666667	-0.666667
chr10	22142774	1	0.666667	0.333333		chr10	39843045	0	0.666667	-0.666667
chr11	12145606	1	0.666667	0.333333		chr10	39843113	0	0.666667	-0.666667
chr11	12145654	1	0.666667	0.333333		chr11	39843137	0	0.666667	-0.666667
chr11	3186280	1	0.666667	0.333333		chr11	39843254	0	0.666667	-0.666667
chr11	3186292	1	0.666667	0.333333		chr11	39844410	0	0.666667	-0.666667
chr11	3189305	1	0.666667	0.333333		chr11	39844549	0	0.666667	-0.666667
chr11	3190268	1	0.666667	0.333333		chr11	39845407	0	0.666667	-0.666667
chr11	3190284	1	0.666667	0.333333		chr11	39845450	0	0.666667	-0.666667
chr11	3193132	1	0.666667	0.333333		chr11	39845558	0	0.666667	-0.666667
chr11	3193156	1	0.666667	0.333333		chr11	39845572	0	0.666667	-0.666667
chr11	3193168	1	0.666667	0.333333		chr11	39845806	0	0.666667	-0.666667
chr11	3193288	1	0.666667	0.333333		chr11	39845875	0	0.666667	-0.666667
chr11	3193672	1	0.666667	0.333333		chr11	39846442	0	0.666667	-0.666667
chr11	3193675	1	0.666667	0.333333		chr11	39847627	0	0.666667	-0.666667
chr11	3194647	1	0.666667	0.333333		chr11	39847670	0	0.666667	-0.666667
chr11	41016852	1	0.666667	0.333333		chr11	39847782	0	0.666667	-0.666667
chr12	3109911	1	0.666667	0.333333		chr11	39847886	0	0.666667	-0.666667
chr12	61701816	1	0.666667	0.333333		chr11	89150100	0	0.666667	-0.666667
chr13	3373136	1	0.666667	0.333333		chr11	49566121	0	0.666667	-0.666667
chr14	17321003	1	0.666667	0.333333		chr11	26495588	0	0.666667	-0.666667
chr14	19415901	1	0.666667	0.333333		chr11	81711855	0	0.666667	-0.666667
chr14	19416605	1	0.666667	0.333333		chr11	3029825	0	0.666667	-0.666667
chr14	19417306	1	0.666667	0.333333		chr11	109826224	0.666667	1	-0.333333
chr14	19417378	1	0.666667	0.333333		chr11	121901653	0.666667	1	-0.333333
chr14	19417379	1	0.666667	0.333333		chr11	157261135	0.666667	1	-0.333333
chr14	19417747	1	0.666667	0.333333		chr11	23885826	0.666667	1	-0.333333
chr14	19417774	1	0.666667	0.333333		chr11	129152580	0.666667	1	-0.333333
chr14	19418252	1	0.666667	0.333333		chr11	110020776	0.666667	1	-0.333333
chr14	19418253	1	0.666667	0.333333		chr11	26899568	0.666667	1	-0.333333
chr14	19418473	1	0.666667	0.333333		chr11	3189317	0.666667	1	-0.333333
chr14	37592901	1	0.666667	0.333333		chr11	3189321	0.666667	1	-0.333333
chr15	19741276	1	0.666667	0.333333		chr11	3190679	0.666667	1	-0.333333
chr15	75086686	1	0.666667	0.333333		chr11	3190922	0.666667	1	-0.333333
chr15	75086732	1	0.666667	0.333333		chr11	3193056	0.666667	1	-0.333333
chr15	75086767	1	0.666667	0.333333		chr11	3193063	0.666667	1	-0.333333
chr15	75086940	1	0.666667	0.333333		chr11	3193254	0.666667	1	-0.333333
chr16	34891393	1	0.666667	0.333333		chr11	3193440	0.666667	1	-0.333333
chr17	10987308	1	0.666667	0.333333		chr11	3193458	0.666667	1	-0.333333
chr2	131791000	1	0.666667	0.333333		chr11	3193466	0.666667	1	-0.333333
chr2	148460594	1	0.666667	0.333333		chr11	3193549	0.666667	1	-0.333333
chr2	151095920	1	0.666667	0.333333		chr11	3193597	0.666667	1	-0.333333
chr2	36549307	1	0.666667	0.333333		chr11	3195086	0.666667	1	-0.333333
chr2	98662265	1	0.666667	0.333333		chr11	3109923	0.666667	1	-0.333333
chr2	98662296	1	0.666667	0.333333		chr11	3110099	0.666667	1	-0.333333
chr2	98662457	1	0.666667	0.333333		chr11	20879236	0.666667	1	-0.333333
chr2	98662566	1	0.666667	0.333333		chr11	27989226	0.666667	1	-0.333333
chr2	98662685	1	0.666667	0.333333		chr11	3373137	0.666667	1	-0.333333
chr2	98662686	1	0.666667	0.333333		chr11	77438941	0.666667	1	-0.333333
chr2	98662911	1	0.666667	0.333333		chr11	19415786	0.666667	1	-0.333333
chr2	98662926	1	0.666667	0.333333		chr11	19416618	0.666667	1	-0.333333
chr2	98663948	1	0.666667	0.333333		chr11	19417729	0.666667	1	-0.333333
chr2	98665192	1	0.666667	0.333333		chr11	19418604	0.666667	1	-0.333333
chr2	98666263	1	0.666667	0.333333		chr11	19418824	0.666667	1	-0.333333
chr2	98666504	1	0.666667	0.333333		chr11	19418836	0.666667	1	-0.333333
chr2	98666591	1	0.666667	0.333333		chr11	19419246	0.666667	1	-0.333333
chr2	98666592	1	0.666667	0.333333		chr11	19419292	0.666667	1	-0.333333
chr2	98666825	1	0.666667	0.333333		chr11	19741283	0.666667	1	-0.333333
chr2	98666826	1	0.666667	0.333333		chr11	75086379	0.666667	1	-0.333333
chr2	98666840	1	0.666667	0.333333		chr11	75086747	0.666667	1	-0.333333
chr2	98667091	1	0.666667	0.333333		chr11	16513164	0.666667	1	-0.333333
chr2	98667196	1	0.666667	0.333333		chr11	19080873	0.666667	1	-0.333333
chr2	98667255	1	0.666667	0.333333		chr11	19344131	0.666667	1	-0.333333
chr3	11434371	1	0.666667	0.333333		chr11	29517218	0.666667	1	-0.333333
chr3	81711874	1	0.666667	0.333333		chr11	29517225	0.666667	1	-0.333333
chr4	118547960	1	0.666667	0.333333		chr11	29517266	0.666667	1	-0.333333
chr4	118548665	1	0.666667	0.333333		chr11	29517280	0.666667	1	-0.333333
chr4	91800362	1	0.666667	0.333333		chr11	80293463	0.666667	1	-0.333333
chr4	94773172	1	0.666667	0.333333		chr11	39847769	0.666667	1	-0.333333
chr4	99088143	1	0.666667	0.333333		chr11	64171266	0.666667	1	-0.333333
chr4_GL456350_random	158466	1	0.666667	0.333333		chr11	148460626	0.666667	1	-0.333333
chr6	103649288	1	0.666667	0.333333		chr11	148460643	0.666667	1	-0.333333
chr6	123225466	1	0.666667	0.333333		chr11	42083669	0.666667	1	-0.333333
chr6	128687229	1	0.666667	0.333333		chr11	42083693	0.666667	1	-0.333333
chr6	20187781	1	0.666667	0.333333		chr11	98662439	0.666667	1	-0.333333
chr8	37572817	1	0.666667	0.333333		chr11	98662557	0.666667	1	-0.333333
chr8	4379456	1	0.666667	0.333333		chr11	98662677	0.666667	1	-0.333333
chr8	76101756	1	0.666667	0.333333		chr11	98663907	0.666667	1	-0.333333
chr8	87080067	1	0.666667	0.333333		chr11	98666385	0.666667	1	-0.333333
chr9	16452894	1	0.666667	0.333333		chr11	98666394	0.666667	1	-0.333333
chr9	3000048	1	0.666667	0.333333		chr11	98666606	0.666667	1	-0.333333
chr9	3000400	1	0.666667	0.333333		chr11	98666682	0.666667	1	-0.333333
chr9	3000457	1	0.666667	0.333333		chr11	98666722	0.666667	1	-0.333333
chr9	3000472	1	0.666667	0.333333		chr11	98666770	0.666667	1	-0.333333
chr9	3001026	1	0.666667	0.333333		chr11	98666898	0.666667	1	-0.333333
chr9	3001454	1	0.666667	0.333333		chr11	98666899	0.666667	1	-0.333333
chr9	3001466	1	0.666667	0.333333		chr11	98666916	0.666667	1	-0.333333
chr9	3002154	1	0.666667	0.333333		chr11	98667168	0.666667	1	-0.333333
chr9	3003030	1	0.666667	0.333333		chr11	81711839	0.666667	1	-0.333333
chr9	3004591	1	0.666667	0.333333		chr11	118548554	0.666667	1	-0.333333
chr9	3005118	1	0.666667	0.333333		chr11	118548621	0.666667	1	-0.333333
chr9	3015380	1	0.666667	0.333333		chr11	118548686	0.666667	1	-0.333333
chr9	3018391	1	0.666667	0.333333		chr11	118548709	0.666667	1	-0.333333
chr9	3022102	1	0.666667	0.333333		chr11	91800436	0.666667	1	-0.333333
chr9	3022529	1	0.666667	0.333333		chr11	94401066	0.666667	1	-0.333333
chr9	3024382	1	0.666667	0.333333		chr11	11477619	0.666667	1	-0.333333
chr9	3024588	1	0.666667	0.333333		chr11	102380004	0.666667	1	-0.333333
chr9	3024616	1	0.666667	0.333333		chr11	102825956	0.666667	1	-0.333333
chr9	3024810	1	0.666667	0.333333		chr11	103649168	0.666667	1	-0.333333
chr9	3025549	1	0.666667	0.333333		chr11	114765449	0.666667	1	-0.333333
chr9	3025859	1	0.666667	0.333333		chr11	42454059	0.666667	1	-0.333333
chr9	3025860	1	0.666667	0.333333		chr11	141046627	0.666667	1	-0.333333
chr9	3028799	1	0.666667	0.333333		chr11	37627572	0.666667	1	-0.333333
chr9	3028827	1	0.666667	0.333333		chr12	78872035	0.666667	1	-0.333333
chr9	3032278	1	0.666667	0.333333		chr12	3000576	0.666667	1	-0.333333
chr9	3032471	1	0.666667	0.333333		chr12	3000588	0.666667	1	-0.333333
chr9	3032513	1	0.666667	0.333333		chr12	3000616	0.666667	1	-0.333333
chr9	3035863	1	0.666667	0.333333		chr12	3000998	0.666667	1	-0.333333
chr9	3036038	1	0.666667	0.333333		chr12	3001277	0.666667	1	-0.333333
chr9	3036283	1	0.666667	0.333333		chr12	3001335	0.666667	1	-0.333333
chr9	3036312	1	0.666667	0.333333		chr12	3002984	0.666667	1	-0.333333
chr9	35305242	1	0.666667	0.333333		chr12	3004797	0.666667	1	-0.333333
chr9	35305243	1	0.666667	0.333333		chr12	3004825	0.666667	1	-0.333333
chr9	35305261	1	0.666667	0.333333		chr12	3005119	0.666667	1	-0.333333
chr9	35305434	1	0.666667	0.333333		chr12	3005702	0.666667	1	-0.333333
chr9	35305435	1	0.666667	0.333333		chr13	3018379	0.666667	1	-0.333333
chr1	183299397	1	1	0		chr13	3022481	0.666667	1	-0.333333
chr1	59347426	1	1	0		chr13	3024458	0.666667	1	-0.333333
chr1	59347460	1	1	0		chr13	3025316	0.666667	1	-0.333333
chr1	59347474	1	1	0		chr13	3025334	0.666667	1	-0.333333
chr1	59347516	1	1	0		chr13	3025522	0.666667	1	-0.333333
chr1	96537383	1	1	0		chr13	3025550	0.666667	1	-0.333333
chr11	110020769	1	1	0		chr13	3026796	0.666667	1	-0.333333
chr11	12145592	1	1	0		chr13	3029841	0.666667	1	-0.333333
chr11	12145640	1	1	0		chr13	3032453	0.666667	1	-0.333333
chr11	12145647	1	1	0		chr13	3035903	0.666667	1	-0.333333
chr11	3173640	1	1	0		chr13	3036079	0.666667	1	-0.333333
chr11	3184713	1	1	0		chr13	3036311	0.666667	1	-0.333333
chr11	3186288	1	1	0		chr13	3038153	0.666667	1	-0.333333
chr11	3187261	1	1	0		chr13	3038241	0.666667	1	-0.333333
chr11	3192949	1	1	0		chr13	35305289	0.666667	1	-0.333333
chr11	3192954	1	1	0		chr14	35305495	0.666667	1	-0.333333
chr11	3193152	1	1	0		chr14	79901478	0.666667	1	-0.333333
chr11	3193164	1	1	0		chr14	79901480	0.666667	1	-0.333333
chr11	3193263	1	1	0		chr14	102628282	0	0.333333	-0.333333
chr11	3193290	1	1	0		chr14	104343082	0.333333	0.666667	-0.333333
chr11	3193297	1	1	0		chr14	3110380	0.333333	0.666667	-0.333333
chr11	3193319	1	1	0		chr14	58225334	0.333333	0.666667	-0.333333
chr11	3193443	1	1	0		chr14	109011892	0	0.333333	-0.333333
chr11	3193446	1	1	0		chr14	109011956	0	0.333333	-0.333333
chr11	3193584	1	1	0		chr14	3185962	0.333333	0.666667	-0.333333
chr11	3193637	1	1	0		chr14	65638104	0	0.333333	-0.333333
chr11	3193660	1	1	0		chr14	3373059	0	0.333333	-0.333333
chr11	3193698	1	1	0		chr14	44869623	0	0.333333	-0.333333
chr11	3194327	1	1	0		chr14	19741309	0	0.333333	-0.333333
chr11	3194343	1	1	0		chr14	70485605	0.333333	0.666667	-0.333333
chr11	3199924	1	1	0		chr14	29517231	0	0.333333	-0.333333
chr11	41016835	1	1	0		chr14	57391547	0	0.333333	-0.333333
chr11	41016839	1	1	0		chr14	57391597	0	0.333333	-0.333333
chr12	3109883	1	1	0		chr14	57391650	0	0.333333	-0.333333
chr12	3110026	1	1	0		chr14	39843059	0	0.333333	-0.333333
chr12	3110117	1	1	0		chr14	39843072	0	0.333333	-0.333333
chr12	61701809	1	1	0		chr14	39843079	0	0.333333	-0.333333
chr12	61701843	1	1	0		chr14	39843092	0	0.333333	-0.333333
chr13	119602114	1	1	0		chr14	39843129	0	0.333333	-0.333333
chr13	68426898	1	1	0		chr14	39843136	0	0.333333	-0.333333
chr13	77438926	1	1	0		chr14	39843162	0	0.333333	-0.333333
chr14	110105853	1	1	0		chr14	39843186	0	0.333333	-0.333333
chr14	15112020	1	1	0		chr14	39843187	0	0.333333	-0.333333
chr14	19415758	1	1	0		chr14	39843210	0	0.333333	-0.333333
chr14	19415798	1	1	0		chr14	39843276	0.333333	0.666667	-0.333333
chr14	19415916	1	1	0		chr14	39843299	0	0.333333	-0.333333
chr14	19416560	1	1	0		chr14	39843312	0	0.333333	-0.333333
chr14	19416606	1	1	0		chr14	39843317	0	0.333333	-0.333333
chr14	19416617	1	1	0		chr14	39843351	0	0.333333	-0.333333
chr14	19416970	1	1	0		chr14	39843621	0	0.333333	-0.333333
chr14	19417028	1	1	0		chr14	39843666	0.333333	0.666667	-0.333333
chr14	19417305	1	1	0		chr14	39843928	0	0.333333	-0.333333
chr14	19417786	1	1	0		chr14	39844044	0	0.333333	-0.333333
chr14	19417904	1	1	0		chr14	39844049	0	0.333333	-0.333333
chr14	19417920	1	1	0		chr14	39844070	0	0.333333	-0.333333
chr14	19418137	1	1	0		chr14	39844097	0	0.333333	-0.333333
chr14	19418212	1	1	0		chr14	39844286	0	0.333333	-0.333333
chr14	19418213	1	1	0		chr14	39844299	0	0.333333	-0.333333
chr14	19418240	1	1	0		chr14	39844303	0	0.333333	-0.333333
chr14	19418241	1	1	0		chr14	39844305	0	0.333333	-0.333333
chr14	19418589	1	1	0		chr14	39844311	0	0.333333	-0.333333
chr14	19418603	1	1	0		chr14	39844327	0	0.333333	-0.333333
chr14	19418778	1	1	0		chr14	39844329	0	0.333333	-0.333333
chr14	19418796	1	1	0		chr14	39844332	0	0.333333	-0.333333
chr14	19419407	1	1	0		chr14	39844334	0	0.333333	-0.333333
chr14	37592869	1	1	0		chr14	39844342	0.333333	0.666667	-0.333333
chr15	44861440	1	1	0		chr14	39844347	0	0.333333	-0.333333
chr15	75085813	1	1	0		chr14	39844349	0	0.333333	-0.333333
chr15	75086664	1	1	0		chr14	39844390	0.333333	0.666667	-0.333333
chr15	75086731	1	1	0		chr14	39844416	0	0.333333	-0.333333
chr15	75086746	1	1	0		chr14	39844424	0	0.333333	-0.333333
chr15	75086892	1	1	0		chr14	39844437	0	0.333333	-0.333333
chr15	75086939	1	1	0		chr14	39844499	0	0.333333	-0.333333
chr16	19344134	1	1	0		chr14	39844510	0	0.333333	-0.333333
chr16	45465307	1	1	0		chr14	39844551	0	0.333333	-0.333333
chr16	78576889	1	1	0		chr14	39844553	0	0.333333	-0.333333
chr16	78576906	1	1	0		chr14	39844557	0	0.333333	-0.333333
chr16	80293483	1	1	0		chr14	39844579	0	0.333333	-0.333333
chr16	80293505	1	1	0		chr14	39844644	0	0.333333	-0.333333
chr16	80293521	1	1	0		chr14	39844668	0	0.333333	-0.333333
chr18	43901446	1	1	0		chr14	39844678	0	0.333333	-0.333333
chr18	49566070	1	1	0		chr14	39844756	0	0.333333	-0.333333
chr19	22651114	1	1	0		chr14	39844835	0	0.333333	-0.333333
chr19	22651129	1	1	0		chr14	39845246	0	0.333333	-0.333333
chr19	22651131	1	1	0		chr15	39845395	0	0.333333	-0.333333
chr19	22651133	1	1	0		chr15	39845453	0	0.333333	-0.333333
chr19	30993130	1	1	0		chr15	39845524	0	0.333333	-0.333333
chr19	39828425	1	1	0		chr15	39845540	0	0.333333	-0.333333
chr2	108780948	1	1	0		chr15	39845551	0	0.333333	-0.333333
chr2	148460590	1	1	0		chr15	39845607	0	0.333333	-0.333333
chr2	151095953	1	1	0		chr15	39845627	0.333333	0.666667	-0.333333
chr2	42083673	1	1	0		chr15	39845743	0	0.333333	-0.333333
chr2	42083686	1	1	0		chr15	39845755	0	0.333333	-0.333333
chr2	42083696	1	1	0		chr15	39845756	0	0.333333	-0.333333
chr2	42083733	1	1	0		chr15	39845804	0	0.333333	-0.333333
chr2	98662280	1	1	0		chr15	39845859	0	0.333333	-0.333333
chr2	98662351	1	1	0		chr15	39845865	0	0.333333	-0.333333
chr2	98662410	1	1	0		chr15	39845868	0	0.333333	-0.333333
chr2	98662411	1	1	0		chr15	39845970	0	0.333333	-0.333333
chr2	98662438	1	1	0		chr15	39846055	0.333333	0.666667	-0.333333
chr2	98662499	1	1	0		chr15	39846478	0	0.333333	-0.333333
chr2	98662556	1	1	0		chr15	39846621	0	0.333333	-0.333333
chr2	98662565	1	1	0		chr15	39846697	0	0.333333	-0.333333
chr2	98662630	1	1	0		chr16	39846769	0	0.333333	-0.333333
chr2	98662795	1	1	0		chr16	39846784	0	0.333333	-0.333333
chr2	98662805	1	1	0		chr16	39847564	0	0.333333	-0.333333
chr2	98662856	1	1	0		chr16	39847697	0	0.333333	-0.333333
chr2	98662912	1	1	0		chr16	39847739	0	0.333333	-0.333333
chr2	98662942	1	1	0		chr16	39847771	0	0.333333	-0.333333
chr2	98663908	1	1	0		chr16	39847786	0	0.333333	-0.333333
chr2	98663966	1	1	0		chr16	39847787	0	0.333333	-0.333333
chr2	98666623	1	1	0		chr16	39847882	0	0.333333	-0.333333
chr2	98666683	1	1	0		chr16	39847883	0	0.333333	-0.333333
chr2	98666710	1	1	0		chr16	39847884	0	0.333333	-0.333333
chr2	98666957	1	1	0		chr16	39847885	0	0.333333	-0.333333
chr2	98667004	1	1	0		chr16	39847906	0	0.333333	-0.333333
chr2	98667092	1	1	0		chr16	39847921	0	0.333333	-0.333333
chr2	98667149	1	1	0		chr16	39848115	0	0.333333	-0.333333
chr2	98667150	1	1	0		chr16	39848295	0	0.333333	-0.333333
chr2	98667167	1	1	0		chr16	39848489	0	0.333333	-0.333333
chr2	98667195	1	1	0		chr16	39848496	0	0.333333	-0.333333
chr2	98667208	1	1	0		chr16	39848501	0	0.333333	-0.333333
chr2	98667256	1	1	0		chr16	39848504	0	0.333333	-0.333333
chr2	98667311	1	1	0		chr16	39848544	0	0.333333	-0.333333
chr2	98667325	1	1	0		chr16	39848553	0	0.333333	-0.333333
chr3	124830849	1	1	0		chr16	39848686	0	0.333333	-0.333333
chr3	124830872	1	1	0		chr16	61199745	0	0.333333	-0.333333
chr3	124830887	1	1	0		chr16	61199754	0	0.333333	-0.333333
chr3	15030245	1	1	0		chr16	108466766	0	0.333333	-0.333333
chr3	15030262	1	1	0		chr16	98662295	0.333333	0.666667	-0.333333
chr3	15030277	1	1	0		chr16	98662602	0	0.333333	-0.333333
chr3	59518084	1	1	0		chr16	98666514	0	0.333333	-0.333333
chr3	59518105	1	1	0		chr16	18714974	0.333333	0.666667	-0.333333
chr3	59518112	1	1	0		chr16	146261059	0	0.333333	-0.333333
chr3	59792036	1	1	0		chr16	172170	0.333333	0.666667	-0.333333
chr3	66914411	1	1	0		chr16	102379972	0.333333	0.666667	-0.333333
chr3	81711851	1	1	0		chr16	103649177	0.333333	0.666667	-0.333333
chr3	81711966	1	1	0		chr16	114765442	0	0.333333	-0.333333
chr3	81712003	1	1	0		chr16	24016225	0.333333	0.666667	-0.333333
chr3	81712006	1	1	0		chr16	123461996	0	0.333333	-0.333333
chr4	118547739	1	1	0		chr16	3001319	0.333333	0.666667	-0.333333
chr4	118547916	1	1	0		chr16	3004651	0.333333	0.666667	-0.333333
chr4	118547937	1	1	0		chr16	3026780	0.333333	0.666667	-0.333333
chr4	118548269	1	1	0		chr16	3032425	0.333333	0.666667	-0.333333
chr4	26005855	1	1	0		chr16	3036330	0.333333	0.666667	-0.333333
chr4	67941600	1	1	0		chr16	102628233	0	0	0
chr4	67941637	1	1	0		chr16	111430053	0.666667	0.666667	0
chr4	99088155	1	1	0		chr17	159028529	0	0	0
chr5	56696786	1	1	0		chr17	183299345	0.333333	0.333333	0
chr5_GL456354_random	172174	1	1	0		chr17	183299397	1	1	0
chr5_GL456354_random	172179	1	1	0		chr17	24343259	0.666667	0.666667	0
chr5_GL456354_random	172186	1	1	0		chr17	24613072	0	0	0
chr5_GL456354_random	172193	1	1	0		chr17	59347426	1	1	0
chr6	102825961	1	1	0		chr17	59347460	1	1	0
chr6	114765433	1	1	0		chr17	59347474	1	1	0
chr6	114765448	1	1	0		chr17	59347516	1	1	0
chr6	114765451	1	1	0		chr17	96537383	1	1	0
chr6	128687226	1	1	0		chr17	129152625	0	0	0
chr7	119056234	1	1	0		chr17	109011882	0	0	0
chr7	119056260	1	1	0		chr17	109011893	0.333333	0.333333	0
chr7	40460233	1	1	0		chr17	109011894	0	0	0
chr7	40460244	1	1	0		chr17	109011899	0	0	0
chr8	37627534	1	1	0		chr17	109011900	0	0	0
chr8	37627582	1	1	0		chr17	109011908	0	0	0
chr8	4379467	1	1	0		chr17	109011909	0	0	0
chr8	76101783	1	1	0		chr17	109011915	0	0	0
chr8	76101790	1	1	0		chr17	109011928	0.333333	0.333333	0
chr9	16452848	1	1	0		chr17	109012012	0	0	0
chr9	16452859	1	1	0		chr17	110020769	1	1	0
chr9	29741383	1	1	0		chr17	12145592	1	1	0
chr9	3000342	1	1	0		chr17	12145640	1	1	0
chr9	3000354	1	1	0		chr17	12145647	1	1	0
chr9	3000382	1	1	0		chr17	3173640	1	1	0
chr9	3000634	1	1	0		chr17	3184713	1	1	0
chr9	3001044	1	1	0		chr17	3186276	0	0	0
chr9	3001494	1	1	0		chr17	3186288	1	1	0
chr9	3001512	1	1	0		chr17	3187261	1	1	0
chr9	3002052	1	1	0		chr17	3187267	0.666667	0.666667	0
chr9	3002429	1	1	0		chr17	3191377	0	0	0
chr9	3002972	1	1	0		chr17	3192949	1	1	0
chr9	3003012	1	1	0		chr17	3192954	1	1	0
chr9	3004609	1	1	0		chr17	3193134	0.666667	0.666667	0
chr9	3004666	1	1	0		chr17	3193144	0.666667	0.666667	0
chr9	3004681	1	1	0		chr17	3193152	1	1	0
chr9	3005662	1	1	0		chr17	3193164	1	1	0
chr9	3018331	1	1	0		chr17	3193187	0.666667	0.666667	0
chr9	3018419	1	1	0		chr17	3193263	1	1	0
chr9	3018437	1	1	0		chr17	3193290	1	1	0
chr9	3019179	1	1	0		chr17	3193292	0	0	0
chr9	3019197	1	1	0		chr17	3193297	1	1	0
chr9	3022193	1	1	0		chr17	3193311	0	0	0
chr9	3022541	1	1	0		chr17	3193319	1	1	0
chr9	3023447	1	1	0		chr17	3193386	0.666667	0.666667	0
chr9	3024400	1	1	0		chr17	3193437	0.666667	0.666667	0
chr9	3024822	1	1	0		chr17	3193443	1	1	0
chr9	3025510	1	1	0		chr17	3193446	1	1	0
chr9	3025521	1	1	0		chr17	3193559	0	0	0
chr9	3025802	1	1	0		chr17	3193584	1	1	0
chr9	3026720	1	1	0		chr17	3193637	1	1	0
chr9	3028787	1	1	0		chr17	3193660	1	1	0
chr9	3030145	1	1	0		chr17	3193685	0.666667	0.666667	0
chr9	3030194	1	1	0		chr17	3193698	1	1	0
chr9	3030206	1	1	0		chr17	3194105	0.666667	0.666667	0
chr9	3030294	1	1	0		chr17	3194327	1	1	0
chr9	3032218	1	1	0		chr17	3194343	1	1	0
chr9	3036050	1	1	0		chr17	3195298	0.666667	0.666667	0
chr9	3036078	1	1	0		chr17	3199924	1	1	0
chr9	3036096	1	1	0		chr17	41016835	1	1	0
chr9	3036284	1	1	0		chr17	41016839	1	1	0
chr9	3036329	1	1	0		chr17	3109883	1	1	0
chr9	35305260	1	1	0		chr17	3110026	1	1	0
chr9	35305288	1	1	0		chr17	3110117	1	1	0
chr9	35305300	1	1	0		chr17	53898242	0	0	0
chr9	35305301	1	1	0		chr17	61701809	1	1	0
chr9	35305418	1	1	0		chr17	61701843	1	1	0
chr9	35305419	1	1	0		chr17	9411043	0.333333	0.333333	0
chr9	35305494	1	1	0		chr17	119602114	1	1	0
chr9	35305522	1	1	0		chr17	44869610	0	0	0
chr9	35305534	1	1	0		chr17	44869613	0	0	0
chr9	51755725	1	1	0		chr17	44869619	0	0	0
chr11	3192459	0.666667	0	0.666667		chr17	68426898	1	1	0
chr17	39843060	0.666667	0	0.666667		chr17	68426923	0.666667	0.666667	0
chr17	39843432	0.666667	0	0.666667		chr17	77438926	1	1	0
chr17	39843457	0.666667	0	0.666667		chr17	110105853	1	1	0
chr17	39844531	0.666667	0	0.666667		chr17	15112020	1	1	0
chr17	39844544	0.666667	0	0.666667		chr17	15112049	0.666667	0.666667	0
chr17	39844621	0.666667	0	0.666667		chr17	19415740	0.666667	0.666667	0
chr17	39845278	0.666667	0	0.666667		chr17	19415758	1	1	0
chr17	39845496	0.666667	0	0.666667		chr17	19415798	1	1	0
chr17	39845751	0.666667	0	0.666667		chr17	19415916	1	1	0
chr17	39845754	0.666667	0	0.666667		chr17	19416135	0.666667	0.666667	0
chr17	39845809	0.666667	0	0.666667		chr17	19416166	0.666667	0.666667	0
chr17	39845810	0.666667	0	0.666667		chr17	19416560	1	1	0
chr17	39848227	0.666667	0	0.666667		chr17	19416577	0.666667	0.666667	0
chr3	5860661	0.666667	0	0.666667		chr17	19416578	0.666667	0.666667	0
chr3	5860674	0.666667	0	0.666667		chr17	19416606	1	1	0
chr4	146491584	0.666667	0	0.666667		chr17	19416617	1	1	0
chr9	16452883	0.666667	0	0.666667		chr17	19416970	1	1	0
chr9	3024442	0.666667	0	0.666667		chr17	19416986	0.666667	0.666667	0
chr1	109826224	0.666667	1	0.333333		chr17	19417028	1	1	0
chr1	121901653	0.666667	1	0.333333		chr17	19417305	1	1	0
chr1	157261135	0.666667	1	0.333333		chr17	19417321	0.666667	0.666667	0
chr1	23885826	0.666667	1	0.333333		chr17	19417786	1	1	0
chr10	129152580	0.666667	1	0.333333		chr17	19417890	0.666667	0.666667	0
chr11	110020776	0.666667	1	0.333333		chr17	19417904	1	1	0
chr11	26899568	0.666667	1	0.333333		chr17	19417920	1	1	0
chr11	3189317	0.666667	1	0.333333		chr17	19418137	1	1	0
chr11	3189321	0.666667	1	0.333333		chr17	19418212	1	1	0
chr11	3190679	0.666667	1	0.333333		chr17	19418213	1	1	0
chr11	3190922	0.666667	1	0.333333		chr17	19418240	1	1	0
chr11	3193056	0.666667	1	0.333333		chr17	19418241	1	1	0
chr11	3193063	0.666667	1	0.333333		chr17	19418589	1	1	0
chr11	3193254	0.666667	1	0.333333		chr17	19418603	1	1	0
chr11	3193440	0.666667	1	0.333333		chr17	19418778	1	1	0
chr11	3193458	0.666667	1	0.333333		chr17	19418796	1	1	0
chr11	3193466	0.666667	1	0.333333		chr17	19419204	0.666667	0.666667	0
chr11	3193549	0.666667	1	0.333333		chr17	19419407	1	1	0
chr11	3193597	0.666667	1	0.333333		chr17	37592869	1	1	0
chr11	3195086	0.666667	1	0.333333		chr17	44861440	1	1	0
chr12	3109923	0.666667	1	0.333333		chr17	75085813	1	1	0
chr12	3110099	0.666667	1	0.333333		chr17	75086664	1	1	0
chr13	20879236	0.666667	1	0.333333		chr17	75086731	1	1	0
chr13	27989226	0.666667	1	0.333333		chr17	75086746	1	1	0
chr13	3373137	0.666667	1	0.333333		chr17	75086892	1	1	0
chr13	77438941	0.666667	1	0.333333		chr17	75086939	1	1	0
chr14	19415786	0.666667	1	0.333333		chr17	19344134	1	1	0
chr14	19416618	0.666667	1	0.333333		chr17	35981733	0.333333	0.333333	0
chr14	19417729	0.666667	1	0.333333		chr17	35981736	0.333333	0.333333	0
chr14	19418604	0.666667	1	0.333333		chr17	45465307	1	1	0
chr14	19418824	0.666667	1	0.333333		chr17	57391525	0	0	0
chr14	19418836	0.666667	1	0.333333		chr17	57391539	0	0	0
chr14	19419246	0.666667	1	0.333333		chr17	57391556	0.333333	0.333333	0
chr14	19419292	0.666667	1	0.333333		chr17	57391585	0	0	0
chr15	19741283	0.666667	1	0.333333		chr17	57391617	0	0	0
chr15	75086379	0.666667	1	0.333333		chr17	57391618	0	0	0
chr15	75086747	0.666667	1	0.333333		chr17	57391623	0	0	0
chr16	16513164	0.666667	1	0.333333		chr17	57391626	0	0	0
chr16	19080873	0.666667	1	0.333333		chr17	57391633	0	0	0
chr16	19344131	0.666667	1	0.333333		chr17	57391637	0	0	0
chr16	29517218	0.666667	1	0.333333		chr17	78576887	0	0	0
chr16	29517225	0.666667	1	0.333333		chr17	78576889	1	1	0
chr16	29517266	0.666667	1	0.333333		chr17	78576894	0	0	0
chr16	29517280	0.666667	1	0.333333		chr17	78576906	1	1	0
chr16	80293463	0.666667	1	0.333333		chr17	80293483	1	1	0
chr17	39847769	0.666667	1	0.333333		chr17	80293505	1	1	0
chr17	64171266	0.666667	1	0.333333		chr17	80293521	1	1	0
chr2	148460626	0.666667	1	0.333333		chr17	39843052	0.333333	0.333333	0
chr2	148460643	0.666667	1	0.333333		chr17	39843053	0	0	0
chr2	42083669	0.666667	1	0.333333		chr17	39843073	0	0	0
chr2	42083693	0.666667	1	0.333333		chr17	39843103	0.333333	0.333333	0
chr2	98662439	0.666667	1	0.333333		chr17	39843104	0.333333	0.333333	0
chr2	98662557	0.666667	1	0.333333		chr17	39843161	0	0	0
chr2	98662677	0.666667	1	0.333333		chr17	39843169	0	0	0
chr2	98663907	0.666667	1	0.333333		chr17	39843170	0.666667	0.666667	0
chr2	98666385	0.666667	1	0.333333		chr17	39843174	0	0	0
chr2	98666394	0.666667	1	0.333333		chr17	39843178	0	0	0
chr2	98666606	0.666667	1	0.333333		chr17	39843179	0	0	0
chr2	98666682	0.666667	1	0.333333		chr17	39843189	0	0	0
chr2	98666722	0.666667	1	0.333333		chr17	39843190	0	0	0
chr2	98666770	0.666667	1	0.333333		chr17	39843191	0	0	0
chr2	98666898	0.666667	1	0.333333		chr17	39843209	0	0	0
chr2	98666899	0.666667	1	0.333333		chr17	39843211	0	0	0
chr2	98666916	0.666667	1	0.333333		chr17	39843212	0	0	0
chr2	98667168	0.666667	1	0.333333		chr17	39843236	0	0	0
chr3	81711839	0.666667	1	0.333333		chr17	39843240	0	0	0
chr4	118548554	0.666667	1	0.333333		chr17	39843270	0	0	0
chr4	118548621	0.666667	1	0.333333		chr17	39843277	0	0	0
chr4	118548686	0.666667	1	0.333333		chr17	39843334	0	0	0
chr4	118548709	0.666667	1	0.333333		chr17	39843349	0	0	0
chr4	91800436	0.666667	1	0.333333		chr17	39843366	0	0	0
chr4	94401066	0.666667	1	0.333333		chr17	39843367	0	0	0
chr5	11477619	0.666667	1	0.333333		chr17	39843369	0	0	0
chr6	102380004	0.666667	1	0.333333		chr17	39843370	0	0	0
chr6	102825956	0.666667	1	0.333333		chr17	39843386	0	0	0
chr6	103649168	0.666667	1	0.333333		chr17	39843485	0	0	0
chr6	114765449	0.666667	1	0.333333		chr17	39843504	0	0	0
chr6	42454059	0.666667	1	0.333333		chr17	39843665	0	0	0
chr7	141046627	0.666667	1	0.333333		chr17	39843693	0	0	0
chr8	37627572	0.666667	1	0.333333		chr17	39843827	0.666667	0.666667	0
chr8	78872035	0.666667	1	0.333333		chr17	39843850	0.333333	0.333333	0
chr9	3000576	0.666667	1	0.333333		chr17	39843857	0	0	0
chr9	3000588	0.666667	1	0.333333		chr17	39843860	0	0	0
chr9	3000616	0.666667	1	0.333333		chr17	39843874	0.333333	0.333333	0
chr9	3000998	0.666667	1	0.333333		chr17	39843879	0.333333	0.333333	0
chr9	3001277	0.666667	1	0.333333		chr17	39843917	0.333333	0.333333	0
chr9	3001335	0.666667	1	0.333333		chr17	39843959	0	0	0
chr9	3002984	0.666667	1	0.333333		chr17	39844029	0.333333	0.333333	0
chr9	3004797	0.666667	1	0.333333		chr17	39844036	0.333333	0.333333	0
chr9	3004825	0.666667	1	0.333333		chr17	39844055	0	0	0
chr9	3005119	0.666667	1	0.333333		chr17	39844068	0	0	0
chr9	3005702	0.666667	1	0.333333		chr17	39844089	0	0	0
chr9	3018379	0.666667	1	0.333333		chr17	39844090	0	0	0
chr9	3022481	0.666667	1	0.333333		chr17	39844105	0	0	0
chr9	3024458	0.666667	1	0.333333		chr17	39844121	0	0	0
chr9	3025316	0.666667	1	0.333333		chr17	39844168	0	0	0
chr9	3025334	0.666667	1	0.333333		chr17	39844172	0	0	0
chr9	3025522	0.666667	1	0.333333		chr17	39844174	0	0	0
chr9	3025550	0.666667	1	0.333333		chr17	39844281	0.333333	0.333333	0
chr9	3026796	0.666667	1	0.333333		chr17	39844284	0	0	0
chr9	3029841	0.666667	1	0.333333		chr17	39844290	0	0	0
chr9	3032453	0.666667	1	0.333333		chr17	39844321	0.333333	0.333333	0
chr9	3035903	0.666667	1	0.333333		chr17	39844345	0.333333	0.333333	0
chr9	3036079	0.666667	1	0.333333		chr17	39844372	0	0	0
chr9	3036311	0.666667	1	0.333333		chr17	39844408	0	0	0
chr9	3038153	0.666667	1	0.333333		chr17	39844431	0	0	0
chr9	3038241	0.666667	1	0.333333		chr17	39844439	0	0	0
chr9	35305289	0.666667	1	0.333333		chr17	39844461	0	0	0
chr9	35305495	0.666667	1	0.333333		chr17	39844467	0	0	0
chr9	79901478	0.666667	1	0.333333		chr17	39844477	0	0	0
chr9	79901480	0.666667	1	0.333333		chr17	39844486	0	0	0
chr1	159028497	0.666667	0.333333	0.333333		chr17	39844505	0	0	0
chr10	58225328	0.666667	0.333333	0.333333		chr17	39844511	0	0	0
chr10	64622715	0.666667	0.333333	0.333333		chr17	39844516	0	0	0
chr11	3186250	0.666667	0.333333	0.333333		chr17	39844517	0	0	0
chr11	3193042	0.666667	0.333333	0.333333		chr17	39844532	0	0	0
chr11	3193177	0.666667	0.333333	0.333333		chr17	39844543	0	0	0
chr11	3193253	0.666667	0.333333	0.333333		chr17	39844552	0	0	0
chr11	3195233	0.666667	0.333333	0.333333		chr17	39844554	0	0	0
chr11	99832338	0.666667	0.333333	0.333333		chr17	39844556	0	0	0
chr13	72011220	0.666667	0.333333	0.333333		chr17	39844560	0	0	0
chr14	17321048	0.666667	0.333333	0.333333		chr17	39844563	0	0	0
chr14	19417337	0.666667	0.333333	0.333333		chr17	39844564	0	0	0
chr14	19417513	0.666667	0.333333	0.333333		chr17	39844580	0	0	0
chr15	75086768	0.666667	0.333333	0.333333		chr17	39844583	0	0	0
chr16	65058373	0.666667	0.333333	0.333333		chr17	39844584	0	0	0
chr17	39843311	0.666667	0.333333	0.333333		chr17	39844593	0	0	0
chr17	39843465	0.666667	0.333333	0.333333		chr17	39844594	0	0	0
chr17	39845799	0.666667	0.333333	0.333333		chr17	39844596	0	0	0
chr17	39847676	0.666667	0.333333	0.333333		chr17	39844597	0	0	0
chr17	39847733	0.666667	0.333333	0.333333		chr17	39844615	0	0	0
chr17	39848243	0.666667	0.333333	0.333333		chr17	39844638	0	0	0
chr2	36549332	0.666667	0.333333	0.333333		chr17	39844652	0	0	0
chr2	98665072	0.666667	0.333333	0.333333		chr17	39844660	0	0	0
chr2	98666944	0.666667	0.333333	0.333333		chr17	39844671	0	0	0
chr3	5860698	0.666667	0.333333	0.333333		chr17	39844683	0.333333	0.333333	0
chr4	50531990	0.666667	0.333333	0.333333		chr17	39844691	0	0	0
chr7	141046639	0.666667	0.333333	0.333333		chr17	39844740	0	0	0
chr8	96241723	0.666667	0.333333	0.333333		chr17	39844754	0	0	0
chr9	3000047	0.666667	0.333333	0.333333		chr17	39844772	0	0	0
chr9	3000986	0.666667	0.333333	0.333333		chr17	39844815	0	0	0
chr9	3002604	0.666667	0.333333	0.333333		chr17	39844826	0	0	0
chr9	3004650	0.666667	0.333333	0.333333		chr17	39844831	0	0	0
chr9	3024676	0.666667	0.333333	0.333333		chr17	39844844	0	0	0
chr9	3024850	0.666667	0.333333	0.333333		chr17	39845253	0	0	0
chr9	3025844	0.666667	0.333333	0.333333		chr17	39845260	0.333333	0.333333	0
chr9	3036097	0.666667	0.333333	0.333333		chr17	39845261	0.666667	0.666667	0
chr9	79901482	0.666667	0.333333	0.333333		chr17	39845262	0	0	0
chr1	111430053	0.666667	0.666667	0		chr17	39845286	0	0	0
chr1	24343259	0.666667	0.666667	0		chr17	39845303	0	0	0
chr11	3187267	0.666667	0.666667	0		chr17	39845318	0	0	0
chr11	3193134	0.666667	0.666667	0		chr17	39845339	0	0	0
chr11	3193144	0.666667	0.666667	0		chr17	39845351	0	0	0
chr11	3193187	0.666667	0.666667	0		chr17	39845355	0	0	0
chr11	3193386	0.666667	0.666667	0		chr17	39845376	0	0	0
chr11	3193437	0.666667	0.666667	0		chr17	39845397	0	0	0
chr11	3193685	0.666667	0.666667	0		chr17	39845399	0	0	0
chr11	3194105	0.666667	0.666667	0		chr17	39845419	0	0	0
chr11	3195298	0.666667	0.666667	0		chr17	39845432	0	0	0
chr13	68426923	0.666667	0.666667	0		chr17	39845446	0	0	0
chr14	15112049	0.666667	0.666667	0		chr17	39845468	0	0	0
chr14	19415740	0.666667	0.666667	0		chr17	39845500	0	0	0
chr14	19416135	0.666667	0.666667	0		chr17	39845508	0.333333	0.333333	0
chr14	19416166	0.666667	0.666667	0		chr17	39845517	0	0	0
chr14	19416577	0.666667	0.666667	0		chr17	39845530	0	0	0
chr14	19416578	0.666667	0.666667	0		chr17	39845537	0	0	0
chr14	19416986	0.666667	0.666667	0		chr17	39845579	0	0	0
chr14	19417321	0.666667	0.666667	0		chr17	39845585	0	0	0
chr14	19417890	0.666667	0.666667	0		chr17	39845598	0.333333	0.333333	0
chr14	19419204	0.666667	0.666667	0		chr17	39845601	0	0	0
chr17	39843170	0.666667	0.666667	0		chr17	39845609	0	0	0
chr17	39843827	0.666667	0.666667	0		chr17	39845623	0	0	0
chr17	39845261	0.666667	0.666667	0		chr17	39845647	0	0	0
chr2	42078511	0.666667	0.666667	0		chr17	39845727	0	0	0
chr2	98662264	0.666667	0.666667	0		chr17	39845728	0	0	0
chr2	98662281	0.666667	0.666667	0		chr17	39845733	0	0	0
chr2	98666273	0.666667	0.666667	0		chr17	39845734	0	0	0
chr2	98666607	0.666667	0.666667	0		chr17	39845737	0	0	0
chr2	98666622	0.666667	0.666667	0		chr17	39845744	0	0	0
chr2	98666771	0.666667	0.666667	0		chr17	39845752	0	0	0
chr2	98666857	0.666667	0.666667	0		chr17	39845757	0	0	0
chr2	98666945	0.666667	0.666667	0		chr17	39845774	0.333333	0.333333	0
chr2	98666956	0.666667	0.666667	0		chr17	39845775	0	0	0
chr2	98667108	0.666667	0.666667	0		chr17	39845783	0	0	0
chr2	98667207	0.666667	0.666667	0		chr17	39845784	0	0	0
chr3	119657884	0.666667	0.666667	0		chr17	39845785	0	0	0
chr3	66914399	0.666667	0.666667	0		chr17	39845787	0	0	0
chr4	18714969	0.666667	0.666667	0		chr17	39845788	0	0	0
chr4_GL456350_random	158453	0.666667	0.666667	0		chr17	39845793	0.333333	0.333333	0
chr6	102825906	0.666667	0.666667	0		chr17	39845794	0	0	0
chr6	102928720	0.666667	0.666667	0		chr17	39845800	0	0	0
chr6	114765450	0.666667	0.666667	0		chr17	39845805	0	0	0
chr6	114765502	0.666667	0.666667	0		chr17	39845807	0	0	0
chr6	123225524	0.666667	0.666667	0		chr17	39845817	0.333333	0.333333	0
chr6	42454032	0.666667	0.666667	0		chr17	39845819	0	0	0
chr7	119056246	0.666667	0.666667	0		chr17	39845883	0.333333	0.333333	0
chr8	70988523	0.666667	0.666667	0		chr17	39845888	0.333333	0.333333	0
chr9	3000031	0.666667	0.666667	0		chr17	39845941	0	0	0
chr9	3000032	0.666667	0.666667	0		chr17	39845943	0	0	0
chr9	3000442	0.666667	0.666667	0		chr17	39845959	0	0	0
chr9	3004785	0.666667	0.666667	0		chr17	39845962	0	0	0
chr9	3015411	0.666667	0.666667	0		chr17	39845968	0.333333	0.333333	0
chr9	3023680	0.666667	0.666667	0		chr17	39846048	0.333333	0.333333	0
chr9	3025376	0.666667	0.666667	0		chr17	39846054	0	0	0
chr9	3025801	0.666667	0.666667	0		chr17	39846063	0	0	0
chr9	3027149	0.666667	0.666667	0		chr17	39846064	0	0	0
chr9	3029856	0.666667	0.666667	0		chr17	39846482	0.333333	0.333333	0
chr9	3034225	0.666667	0.666667	0		chr17	39846625	0	0	0
chr9	3036039	0.666667	0.666667	0		chr17	39846672	0	0	0
chr9	3038141	0.666667	0.666667	0		chr17	39846686	0.333333	0.333333	0
chr9	35305523	0.666667	0.666667	0		chr17	39846694	0	0	0
chr1	96537440	0.333333	1	0.666667		chr17	39846706	0.333333	0.333333	0
chr10	129152615	0.333333	1	0.666667		chr17	39846710	0	0	0
chr11	3192281	0.333333	1	0.666667		chr17	39846762	0	0	0
chr11	3192903	0.333333	1	0.666667		chr17	39847465	0	0	0
chr14	17321062	0.333333	1	0.666667		chr17	39847468	0	0	0
chr14	19417320	0.333333	1	0.666667		chr17	39847484	0	0	0
chr14	19418620	0.333333	1	0.666667		chr17	39847487	0	0	0
chr14	19419304	0.333333	1	0.666667		chr17	39847498	0	0	0
chr15	75086893	0.333333	1	0.666667		chr17	39847522	0	0	0
chr17	39847778	0.333333	1	0.666667		chr17	39847593	0.333333	0.333333	0
chr18	17430030	0.333333	1	0.666667		chr17	39847632	0	0	0
chr18	82226422	0.333333	1	0.666667		chr17	39847696	0.333333	0.333333	0
chr2	112121349	0.333333	1	0.666667		chr17	39847714	0.333333	0.333333	0
chr2	3072893	0.333333	1	0.666667		chr17	39847715	0.333333	0.333333	0
chr2	98662676	0.333333	1	0.666667		chr17	39847734	0.333333	0.333333	0
chr2	98665183	0.333333	1	0.666667		chr17	39847740	0.333333	0.333333	0
chr3	57284809	0.333333	1	0.666667		chr17	39847743	0	0	0
chr4	118548642	0.333333	1	0.666667		chr17	39847744	0	0	0
chr9	16452864	0.333333	1	0.666667		chr17	39847772	0	0	0
chr9	3015396	0.333333	1	0.666667		chr17	39847779	0	0	0
chr9	3023740	0.333333	1	0.666667		chr17	39847790	0	0	0
chr9	3025509	0.333333	1	0.666667		chr17	39847819	0	0	0
chr9	3025843	0.333333	1	0.666667		chr17	39847820	0	0	0
chr9	3036051	0.333333	1	0.666667		chr17	39847831	0	0	0
chr1	104343082	0.333333	0.666667	0.333333		chr17	39847872	0	0	0
chr1_GL456221_random	109040	0.333333	0	0.333333		chr17	39847873	0	0	0
chr10	3110380	0.333333	0.666667	0.333333		chr17	39847887	0	0	0
chr10	58225334	0.333333	0.666667	0.333333		chr17	39847907	0	0	0
chr11	109011888	0.333333	0	0.333333		chr17	39847922	0	0	0
chr11	109011891	0.333333	0	0.333333		chr17	39847924	0	0	0
chr11	109011913	0.333333	0	0.333333		chr17	39847931	0	0	0
chr11	109011918	0.333333	0	0.333333		chr17	39847932	0	0	0
chr11	3185962	0.333333	0.666667	0.333333		chr17	39847933	0	0	0
chr11	3198287	0.333333	0	0.333333		chr17	39847934	0	0	0
chr13	44869633	0.333333	0	0.333333		chr17	39847942	0	0	0
chr14	19417653	0.333333	0	0.333333		chr17	39847943	0	0	0
chr15	70485605	0.333333	0.666667	0.333333		chr17	39847957	0	0	0
chr16	35981754	0.333333	0	0.333333		chr17	39847994	0	0	0
chr16	57391529	0.333333	0	0.333333		chr17	39848126	0	0	0
chr16	57391534	0.333333	0	0.333333		chr17	39848174	0	0	0
chr16	57391553	0.333333	0	0.333333		chr17	39848188	0.333333	0.333333	0
chr16	57391572	0.333333	0	0.333333		chr17	39848221	0	0	0
chr16	57391593	0.333333	0	0.333333		chr17	39848224	0.333333	0.333333	0
chr16	57391622	0.333333	0	0.333333		chr17	39848234	0.333333	0.333333	0
chr16	57391625	0.333333	0	0.333333		chr17	39848260	0	0	0
chr17	39843112	0.333333	0	0.333333		chr17	39848288	0	0	0
chr17	39843130	0.333333	0	0.333333		chr17	39848291	0	0	0
chr17	39843175	0.333333	0	0.333333		chr17	39848297	0	0	0
chr17	39843188	0.333333	0	0.333333		chr17	39848481	0	0	0
chr17	39843276	0.333333	0.666667	0.333333		chr17	39848509	0	0	0
chr17	39843298	0.333333	0	0.333333		chr17	39848522	0	0	0
chr17	39843318	0.333333	0	0.333333		chr17	39848527	0	0	0
chr17	39843617	0.333333	0	0.333333		chr17	39848541	0	0	0
chr17	39843623	0.333333	0	0.333333		chr17	39848549	0	0	0
chr17	39843645	0.333333	0	0.333333		chr17	39848566	0	0	0
chr17	39843646	0.333333	0	0.333333		chr17	43901446	1	1	0
chr17	39843666	0.333333	0.666667	0.333333		chr17	49566070	1	1	0
chr17	39843725	0.333333	0	0.333333		chr17	22651114	1	1	0
chr17	39843727	0.333333	0	0.333333		chr17	22651129	1	1	0
chr17	39843939	0.333333	0	0.333333		chr17	22651131	1	1	0
chr17	39844342	0.333333	0.666667	0.333333		chr17	22651133	1	1	0
chr17	39844390	0.333333	0.666667	0.333333		chr17	30993130	1	1	0
chr17	39844395	0.333333	0	0.333333		chr17	30993134	0	0	0
chr17	39844504	0.333333	0	0.333333		chr17	39828425	1	1	0
chr17	39844542	0.333333	0	0.333333		chr17	61199735	0	0	0
chr17	39844545	0.333333	0	0.333333		chr17	61199750	0.333333	0.333333	0
chr17	39844548	0.333333	0	0.333333		chr17	61199769	0.333333	0.333333	0
chr17	39844559	0.333333	0	0.333333		chr17	108780948	1	1	0
chr17	39844607	0.333333	0	0.333333		chr17	131790990	0	0	0
chr17	39844633	0.333333	0	0.333333		chr17	148460590	1	1	0
chr17	39844688	0.333333	0	0.333333		chr17	148460606	0	0	0
chr17	39844743	0.333333	0	0.333333		chr17	151095953	1	1	0
chr17	39844767	0.333333	0	0.333333		chr17	42078511	0.666667	0.666667	0
chr17	39844775	0.333333	0	0.333333		chr17	42083673	1	1	0
chr17	39844847	0.333333	0	0.333333		chr17	42083686	1	1	0
chr17	39845263	0.333333	0	0.333333		chr17	42083696	1	1	0
chr17	39845277	0.333333	0	0.333333		chr17	42083733	1	1	0
chr17	39845434	0.333333	0	0.333333		chr17	98662264	0.666667	0.666667	0
chr17	39845483	0.333333	0	0.333333		chr17	98662280	1	1	0
chr17	39845485	0.333333	0	0.333333		chr17	98662281	0.666667	0.666667	0
chr17	39845493	0.333333	0	0.333333		chr17	98662350	0.333333	0.333333	0
chr17	39845627	0.333333	0.666667	0.333333		chr17	98662351	1	1	0
chr17	39845736	0.333333	0	0.333333		chr17	98662410	1	1	0
chr17	39845782	0.333333	0	0.333333		chr17	98662411	1	1	0
chr17	39845898	0.333333	0	0.333333		chr17	98662438	1	1	0
chr17	39846049	0.333333	0	0.333333		chr17	98662499	1	1	0
chr17	39846055	0.333333	0.666667	0.333333		chr17	98662556	1	1	0
chr17	39846676	0.333333	0	0.333333		chr17	98662565	1	1	0
chr17	39846680	0.333333	0	0.333333		chr17	98662601	0	0	0
chr17	39846691	0.333333	0	0.333333		chr17	98662630	1	1	0
chr17	39847613	0.333333	0	0.333333		chr17	98662795	1	1	0
chr17	39847783	0.333333	0	0.333333		chr17	98662805	1	1	0
chr17	39847789	0.333333	0	0.333333		chr17	98662827	0	0	0
chr17	39847832	0.333333	0	0.333333		chr17	98662856	1	1	0
chr17	39847925	0.333333	0	0.333333		chr17	98662912	1	1	0
chr17	39847956	0.333333	0	0.333333		chr17	98662942	1	1	0
chr17	39847995	0.333333	0	0.333333		chr17	98663908	1	1	0
chr17	39848015	0.333333	0	0.333333		chr17	98663966	1	1	0
chr17	39848130	0.333333	0	0.333333		chr17	98665027	0	0	0
chr17	39848160	0.333333	0	0.333333		chr17	98665063	0.333333	0.333333	0
chr17	39848261	0.333333	0	0.333333		chr17	98666273	0.666667	0.666667	0
chr17	39848264	0.333333	0	0.333333		chr17	98666607	0.666667	0.666667	0
chr17	39848282	0.333333	0	0.333333		chr17	98666622	0.666667	0.666667	0
chr17	39848533	0.333333	0	0.333333		chr17	98666623	1	1	0
chr17	39848537	0.333333	0	0.333333		chr17	98666683	1	1	0
chr17	39848551	0.333333	0	0.333333		chr17	98666710	1	1	0
chr17	39848688	0.333333	0	0.333333		chr17	98666771	0.666667	0.666667	0
chr17	39848710	0.333333	0	0.333333		chr17	98666856	0.333333	0.333333	0
chr19	61199763	0.333333	0	0.333333		chr17	98666857	0.666667	0.666667	0
chr2	98662295	0.333333	0.666667	0.333333		chr17	98666945	0.666667	0.666667	0
chr2	98662903	0.333333	0	0.333333		chr18	98666956	0.666667	0.666667	0
chr3	5860619	0.333333	0	0.333333		chr18	98666957	1	1	0
chr3	5860685	0.333333	0	0.333333		chr18	98667004	1	1	0
chr4	18714974	0.333333	0.666667	0.333333		chr18	98667092	1	1	0
chr5_GL456354_random	172170	0.333333	0.666667	0.333333		chr18	98667108	0.666667	0.666667	0
chr6	102379972	0.333333	0.666667	0.333333		chr18	98667149	1	1	0
chr6	103649177	0.333333	0.666667	0.333333		chr19	98667150	1	1	0
chr6	114765441	0.333333	0	0.333333		chr19	98667167	1	1	0
chr6	139376476	0.333333	0	0.333333		chr19	98667195	1	1	0
chr7	24016225	0.333333	0.666667	0.333333		chr19	98667207	0.666667	0.666667	0
chr8	38012224	0.333333	0	0.333333		chr19	98667208	1	1	0
chr9	3001319	0.333333	0.666667	0.333333		chr19	98667256	1	1	0
chr9	3004651	0.333333	0.666667	0.333333		chr19	98667311	1	1	0
chr9	3018947	0.333333	0	0.333333		chr19	98667325	1	1	0
chr9	3026780	0.333333	0.666667	0.333333		chr19	119657884	0.666667	0.666667	0
chr9	3032425	0.333333	0.666667	0.333333		chr19	124830849	1	1	0
chr9	3036330	0.333333	0.666667	0.333333		chr19	124830872	1	1	0
chrM	11025	0.333333	0	0.333333		chr19	124830887	1	1	0
chr1	183299345	0.333333	0.333333	0		chr19	15030245	1	1	0
chr11	109011893	0.333333	0.333333	0		chr2	15030262	1	1	0
chr11	109011928	0.333333	0.333333	0		chr2	15030277	1	1	0
chr12	9411043	0.333333	0.333333	0		chr2	5860664	0	0	0
chr16	35981733	0.333333	0.333333	0		chr2	5860668	0	0	0
chr16	35981736	0.333333	0.333333	0		chr2	5860680	0	0	0
chr16	57391556	0.333333	0.333333	0		chr2	5860682	0	0	0
chr17	39843052	0.333333	0.333333	0		chr2	5860691	0.333333	0.333333	0
chr17	39843103	0.333333	0.333333	0		chr2	59518084	1	1	0
chr17	39843104	0.333333	0.333333	0		chr2	59518105	1	1	0
chr17	39843850	0.333333	0.333333	0		chr2	59518112	1	1	0
chr17	39843874	0.333333	0.333333	0		chr2	59792036	1	1	0
chr17	39843879	0.333333	0.333333	0		chr2	66914399	0.666667	0.666667	0
chr17	39843917	0.333333	0.333333	0		chr2	66914411	1	1	0
chr17	39844029	0.333333	0.333333	0		chr2	81711851	1	1	0
chr17	39844036	0.333333	0.333333	0		chr2	81711966	1	1	0
chr17	39844281	0.333333	0.333333	0		chr2	81712003	1	1	0
chr17	39844321	0.333333	0.333333	0		chr2	81712006	1	1	0
chr17	39844345	0.333333	0.333333	0		chr2	118547739	1	1	0
chr17	39844683	0.333333	0.333333	0		chr2	118547916	1	1	0
chr17	39845260	0.333333	0.333333	0		chr2	118547937	1	1	0
chr17	39845508	0.333333	0.333333	0		chr2	118548269	1	1	0
chr17	39845598	0.333333	0.333333	0		chr2	144659480	0	0	0
chr17	39845774	0.333333	0.333333	0		chr2	18714969	0.666667	0.666667	0
chr17	39845793	0.333333	0.333333	0		chr2	26005855	1	1	0
chr17	39845817	0.333333	0.333333	0		chr2	67941600	1	1	0
chr17	39845883	0.333333	0.333333	0		chr2	67941637	1	1	0
chr17	39845888	0.333333	0.333333	0		chr2	79939827	0	0	0
chr17	39845968	0.333333	0.333333	0		chr2	99088155	1	1	0
chr17	39846048	0.333333	0.333333	0		chr2	158453	0.666667	0.666667	0
chr17	39846482	0.333333	0.333333	0		chr2	146261047	0	0	0
chr17	39846686	0.333333	0.333333	0		chr2	15606910	0.333333	0.333333	0
chr17	39846706	0.333333	0.333333	0		chr2	27444430	0	0	0
chr17	39847593	0.333333	0.333333	0		chr2	56696786	1	1	0
chr17	39847696	0.333333	0.333333	0		chr2	172174	1	1	0
chr17	39847714	0.333333	0.333333	0		chr2	172179	1	1	0
chr17	39847715	0.333333	0.333333	0		chr2	172186	1	1	0
chr17	39847734	0.333333	0.333333	0		chr2	172193	1	1	0
chr17	39847740	0.333333	0.333333	0		chr2	102825906	0.666667	0.666667	0
chr17	39848188	0.333333	0.333333	0		chr2	102825961	1	1	0
chr17	39848224	0.333333	0.333333	0		chr2	102928720	0.666667	0.666667	0
chr17	39848234	0.333333	0.333333	0		chr2	114765433	1	1	0
chr19	61199750	0.333333	0.333333	0		chr2	114765448	1	1	0
chr19	61199769	0.333333	0.333333	0		chr2	114765450	0.666667	0.666667	0
chr2	98662350	0.333333	0.333333	0		chr2	114765451	1	1	0
chr2	98665063	0.333333	0.333333	0		chr2	114765502	0.666667	0.666667	0
chr2	98666856	0.333333	0.333333	0		chr2	123225524	0.666667	0.666667	0
chr3	5860691	0.333333	0.333333	0		chr2	128687226	1	1	0
chr5	15606910	0.333333	0.333333	0		chr2	42454032	0.666667	0.666667	0
chr9	123462017	0.333333	0.333333	0		chr2	9889989	0	0	0
chr9	123462023	0.333333	0.333333	0		chr2	119056234	1	1	0
chr9	3003072	0.333333	0.333333	0		chr2	119056246	0.666667	0.666667	0
chr9	3022236	0.333333	0.333333	0		chr2	119056260	1	1	0
chr9	3025567	0.333333	0.333333	0		chr2	40460233	1	1	0
chr11	3184938	0	1	1		chr2	40460244	1	1	0
chr11	3191357	0	1	1		chr2	21608047	0	0	0
chr17	39843333	0	1	1		chr2	37627534	1	1	0
chr17	39848203	0	1	1		chr2	37627582	1	1	0
chr9	3000469	0	1	1		chr2	43600262	0	0	0
chr14	17321036	0	0.666667	0.666667		chr2	4379467	1	1	0
chr17	39843045	0	0.666667	0.666667		chr2	70988492	0	0	0
chr17	39843113	0	0.666667	0.666667		chr2	70988523	0.666667	0.666667	0
chr17	39843137	0	0.666667	0.666667		chr2	76101783	1	1	0
chr17	39843254	0	0.666667	0.666667		chr2	76101790	1	1	0
chr17	39844410	0	0.666667	0.666667		chr2	123461999	0	0	0
chr17	39844549	0	0.666667	0.666667		chr2	123462002	0	0	0
chr17	39845407	0	0.666667	0.666667		chr2	123462017	0.333333	0.333333	0
chr17	39845450	0	0.666667	0.666667		chr2	123462023	0.333333	0.333333	0
chr17	39845558	0	0.666667	0.666667		chr2	16452848	1	1	0
chr17	39845572	0	0.666667	0.666667		chr2	16452859	1	1	0
chr17	39845806	0	0.666667	0.666667		chr2	16609277	0	0	0
chr17	39845875	0	0.666667	0.666667		chr2	29741383	1	1	0
chr17	39846442	0	0.666667	0.666667		chr2	3000031	0.666667	0.666667	0
chr17	39847627	0	0.666667	0.666667		chr2	3000032	0.666667	0.666667	0
chr17	39847670	0	0.666667	0.666667		chr2	3000342	1	1	0
chr17	39847782	0	0.666667	0.666667		chr2	3000354	1	1	0
chr17	39847886	0	0.666667	0.666667		chr2	3000382	1	1	0
chr17	89150100	0	0.666667	0.666667		chr2	3000442	0.666667	0.666667	0
chr18	49566121	0	0.666667	0.666667		chr2	3000634	1	1	0
chr3	26495588	0	0.666667	0.666667		chr2	3001044	1	1	0
chr3	81711855	0	0.666667	0.666667		chr2	3001063	0	0	0
chr9	3029825	0	0.666667	0.666667		chr2	3001494	1	1	0
chr1	102628282	0	0.333333	0.333333		chr2	3001512	1	1	0
chr11	109011892	0	0.333333	0.333333		chr2	3002052	1	1	0
chr11	109011956	0	0.333333	0.333333		chr2	3002429	1	1	0
chr12	65638104	0	0.333333	0.333333		chr2	3002972	1	1	0
chr13	3373059	0	0.333333	0.333333		chr2	3003012	1	1	0
chr13	44869623	0	0.333333	0.333333		chr2	3003072	0.333333	0.333333	0
chr15	19741309	0	0.333333	0.333333		chr2	3004609	1	1	0
chr16	29517231	0	0.333333	0.333333		chr2	3004666	1	1	0
chr16	57391547	0	0.333333	0.333333		chr2	3004681	1	1	0
chr16	57391597	0	0.333333	0.333333		chr2	3004785	0.666667	0.666667	0
chr16	57391650	0	0.333333	0.333333		chr2	3005662	1	1	0
chr17	39843059	0	0.333333	0.333333		chr2	3015411	0.666667	0.666667	0
chr17	39843072	0	0.333333	0.333333		chr2	3018331	1	1	0
chr17	39843079	0	0.333333	0.333333		chr2	3018419	1	1	0
chr17	39843092	0	0.333333	0.333333		chr2	3018437	1	1	0
chr17	39843129	0	0.333333	0.333333		chr2	3019179	1	1	0
chr17	39843136	0	0.333333	0.333333		chr2	3019197	1	1	0
chr17	39843162	0	0.333333	0.333333		chr2	3022193	1	1	0
chr17	39843186	0	0.333333	0.333333		chr2	3022236	0.333333	0.333333	0
chr17	39843187	0	0.333333	0.333333		chr2	3022541	1	1	0
chr17	39843210	0	0.333333	0.333333		chr2	3023447	1	1	0
chr17	39843299	0	0.333333	0.333333		chr2	3023680	0.666667	0.666667	0
chr17	39843312	0	0.333333	0.333333		chr2	3024400	1	1	0
chr17	39843317	0	0.333333	0.333333		chr2	3024822	1	1	0
chr17	39843351	0	0.333333	0.333333		chr2	3025376	0.666667	0.666667	0
chr17	39843621	0	0.333333	0.333333		chr2	3025510	1	1	0
chr17	39843928	0	0.333333	0.333333		chr2	3025521	1	1	0
chr17	39844044	0	0.333333	0.333333		chr2	3025567	0.333333	0.333333	0
chr17	39844049	0	0.333333	0.333333		chr2	3025801	0.666667	0.666667	0
chr17	39844070	0	0.333333	0.333333		chr2	3025802	1	1	0
chr17	39844097	0	0.333333	0.333333		chr2	3026720	1	1	0
chr17	39844286	0	0.333333	0.333333		chr2	3027149	0.666667	0.666667	0
chr17	39844299	0	0.333333	0.333333		chr2	3028787	1	1	0
chr17	39844303	0	0.333333	0.333333		chr2	3029856	0.666667	0.666667	0
chr17	39844305	0	0.333333	0.333333		chr2	3030145	1	1	0
chr17	39844311	0	0.333333	0.333333		chr2	3030194	1	1	0
chr17	39844327	0	0.333333	0.333333		chr3	3030206	1	1	0
chr17	39844329	0	0.333333	0.333333		chr3	3030294	1	1	0
chr17	39844332	0	0.333333	0.333333		chr3	3032218	1	1	0
chr17	39844334	0	0.333333	0.333333		chr3	3032404	0	0	0
chr17	39844347	0	0.333333	0.333333		chr3	3034225	0.666667	0.666667	0
chr17	39844349	0	0.333333	0.333333		chr3	3036039	0.666667	0.666667	0
chr17	39844416	0	0.333333	0.333333		chr3	3036050	1	1	0
chr17	39844424	0	0.333333	0.333333		chr3	3036078	1	1	0
chr17	39844437	0	0.333333	0.333333		chr3	3036096	1	1	0
chr17	39844499	0	0.333333	0.333333		chr3	3036284	1	1	0
chr17	39844510	0	0.333333	0.333333		chr3	3036329	1	1	0
chr17	39844551	0	0.333333	0.333333		chr3	3038141	0.666667	0.666667	0
chr17	39844553	0	0.333333	0.333333		chr3	35305260	1	1	0
chr17	39844557	0	0.333333	0.333333		chr3	35305288	1	1	0
chr17	39844579	0	0.333333	0.333333		chr3	35305300	1	1	0
chr17	39844644	0	0.333333	0.333333		chr3	35305301	1	1	0
chr17	39844668	0	0.333333	0.333333		chr3	35305418	1	1	0
chr17	39844678	0	0.333333	0.333333		chr3	35305419	1	1	0
chr17	39844756	0	0.333333	0.333333		chr3	35305494	1	1	0
chr17	39844835	0	0.333333	0.333333		chr3	35305522	1	1	0
chr17	39845246	0	0.333333	0.333333		chr3	35305523	0.666667	0.666667	0
chr17	39845395	0	0.333333	0.333333		chr3	35305534	1	1	0
chr17	39845453	0	0.333333	0.333333		chr3	51755725	1	1	0
chr17	39845524	0	0.333333	0.333333		chr3	80399483	0	0	0
chr17	39845540	0	0.333333	0.333333		chr3	80399526	0	0	0
chr17	39845551	0	0.333333	0.333333		chr3	11118	0	0	0
chr17	39845607	0	0.333333	0.333333		chr3	159028497	0.666667	0.333333	0.333333
chr17	39845743	0	0.333333	0.333333		chr3	109040	0.333333	0	0.333333
chr17	39845755	0	0.333333	0.333333		chr3	58225328	0.666667	0.333333	0.333333
chr17	39845756	0	0.333333	0.333333		chr3	64622715	0.666667	0.333333	0.333333
chr17	39845804	0	0.333333	0.333333		chr3	109011888	0.333333	0	0.333333
chr17	39845859	0	0.333333	0.333333		chr3	109011891	0.333333	0	0.333333
chr17	39845865	0	0.333333	0.333333		chr3	109011913	0.333333	0	0.333333
chr17	39845868	0	0.333333	0.333333		chr4	109011918	0.333333	0	0.333333
chr17	39845970	0	0.333333	0.333333		chr4	3186250	0.666667	0.333333	0.333333
chr17	39846478	0	0.333333	0.333333		chr4	3193042	0.666667	0.333333	0.333333
chr17	39846621	0	0.333333	0.333333		chr4	3193177	0.666667	0.333333	0.333333
chr17	39846697	0	0.333333	0.333333		chr4	3193253	0.666667	0.333333	0.333333
chr17	39846769	0	0.333333	0.333333		chr4	3195233	0.666667	0.333333	0.333333
chr17	39846784	0	0.333333	0.333333		chr4	3198287	0.333333	0	0.333333
chr17	39847564	0	0.333333	0.333333		chr4	99832338	0.666667	0.333333	0.333333
chr17	39847697	0	0.333333	0.333333		chr4	44869633	0.333333	0	0.333333
chr17	39847739	0	0.333333	0.333333		chr4	72011220	0.666667	0.333333	0.333333
chr17	39847771	0	0.333333	0.333333		chr4	17321048	0.666667	0.333333	0.333333
chr17	39847786	0	0.333333	0.333333		chr4	19417337	0.666667	0.333333	0.333333
chr17	39847787	0	0.333333	0.333333		chr4	19417513	0.666667	0.333333	0.333333
chr17	39847882	0	0.333333	0.333333		chr4	19417653	0.333333	0	0.333333
chr17	39847883	0	0.333333	0.333333		chr4	75086768	0.666667	0.333333	0.333333
chr17	39847884	0	0.333333	0.333333		chr4	35981754	0.333333	0	0.333333
chr17	39847885	0	0.333333	0.333333		chr4	57391529	0.333333	0	0.333333
chr17	39847906	0	0.333333	0.333333		chr4	57391534	0.333333	0	0.333333
chr17	39847921	0	0.333333	0.333333		chr4	57391553	0.333333	0	0.333333
chr17	39848115	0	0.333333	0.333333		chr4	57391572	0.333333	0	0.333333
chr17	39848295	0	0.333333	0.333333		chr4	57391593	0.333333	0	0.333333
chr17	39848489	0	0.333333	0.333333		chr4	57391622	0.333333	0	0.333333
chr17	39848496	0	0.333333	0.333333		chr4	57391625	0.333333	0	0.333333
chr17	39848501	0	0.333333	0.333333		chr4	65058373	0.666667	0.333333	0.333333
chr17	39848504	0	0.333333	0.333333		chr4	39843112	0.333333	0	0.333333
chr17	39848544	0	0.333333	0.333333		chr4	39843130	0.333333	0	0.333333
chr17	39848553	0	0.333333	0.333333		chr4_GL456350_random	39843175	0.333333	0	0.333333
chr17	39848686	0	0.333333	0.333333		chr4_GL456350_random	39843188	0.333333	0	0.333333
chr19	61199745	0	0.333333	0.333333		chr5	39843298	0.333333	0	0.333333
chr19	61199754	0	0.333333	0.333333		chr5	39843311	0.666667	0.333333	0.333333
chr2	108466766	0	0.333333	0.333333		chr5	39843318	0.333333	0	0.333333
chr2	98662602	0	0.333333	0.333333		chr5	39843465	0.666667	0.333333	0.333333
chr2	98666514	0	0.333333	0.333333		chr5	39843617	0.333333	0	0.333333
chr5	146261059	0	0.333333	0.333333		chr5	39843623	0.333333	0	0.333333
chr6	114765442	0	0.333333	0.333333		chr5_GL456354_random	39843645	0.333333	0	0.333333
chr9	123461996	0	0.333333	0.333333		chr5_GL456354_random	39843646	0.333333	0	0.333333
chr1	102628233	0	0	0		chr5_GL456354_random	39843725	0.333333	0	0.333333
chr1	159028529	0	0	0		chr5_GL456354_random	39843727	0.333333	0	0.333333
chr1	24613072	0	0	0		chr5_GL456354_random	39843939	0.333333	0	0.333333
chr10	129152625	0	0	0		chr6	39844395	0.333333	0	0.333333
chr11	109011882	0	0	0		chr6	39844504	0.333333	0	0.333333
chr11	109011894	0	0	0		chr6	39844542	0.333333	0	0.333333
chr11	109011899	0	0	0		chr6	39844545	0.333333	0	0.333333
chr11	109011900	0	0	0		chr6	39844548	0.333333	0	0.333333
chr11	109011908	0	0	0		chr6	39844559	0.333333	0	0.333333
chr11	109011909	0	0	0		chr6	39844607	0.333333	0	0.333333
chr11	109011915	0	0	0		chr6	39844633	0.333333	0	0.333333
chr11	109012012	0	0	0		chr6	39844688	0.333333	0	0.333333
chr11	3186276	0	0	0		chr6	39844743	0.333333	0	0.333333
chr11	3191377	0	0	0		chr6	39844767	0.333333	0	0.333333
chr11	3193292	0	0	0		chr6	39844775	0.333333	0	0.333333
chr11	3193311	0	0	0		chr6	39844847	0.333333	0	0.333333
chr11	3193559	0	0	0		chr6	39845263	0.333333	0	0.333333
chr12	53898242	0	0	0		chr6	39845277	0.333333	0	0.333333
chr13	44869610	0	0	0		chr6	39845434	0.333333	0	0.333333
chr13	44869613	0	0	0		chr6	39845483	0.333333	0	0.333333
chr13	44869619	0	0	0		chr6	39845485	0.333333	0	0.333333
chr16	57391525	0	0	0		chr6	39845493	0.333333	0	0.333333
chr16	57391539	0	0	0		chr6	39845736	0.333333	0	0.333333
chr16	57391585	0	0	0		chr6	39845782	0.333333	0	0.333333
chr16	57391617	0	0	0		chr6	39845799	0.666667	0.333333	0.333333
chr16	57391618	0	0	0		chr6	39845898	0.333333	0	0.333333
chr16	57391623	0	0	0		chr6	39846049	0.333333	0	0.333333
chr16	57391626	0	0	0		chr6	39846676	0.333333	0	0.333333
chr16	57391633	0	0	0		chr6	39846680	0.333333	0	0.333333
chr16	57391637	0	0	0		chr6	39846691	0.333333	0	0.333333
chr16	78576887	0	0	0		chr7	39847613	0.333333	0	0.333333
chr16	78576894	0	0	0		chr7	39847676	0.666667	0.333333	0.333333
chr17	39843053	0	0	0		chr7	39847733	0.666667	0.333333	0.333333
chr17	39843073	0	0	0		chr7	39847783	0.333333	0	0.333333
chr17	39843161	0	0	0		chr7	39847789	0.333333	0	0.333333
chr17	39843169	0	0	0		chr7	39847832	0.333333	0	0.333333
chr17	39843174	0	0	0		chr7	39847925	0.333333	0	0.333333
chr17	39843178	0	0	0		chr7	39847956	0.333333	0	0.333333
chr17	39843179	0	0	0		chr8	39847995	0.333333	0	0.333333
chr17	39843189	0	0	0		chr8	39848015	0.333333	0	0.333333
chr17	39843190	0	0	0		chr8	39848130	0.333333	0	0.333333
chr17	39843191	0	0	0		chr8	39848160	0.333333	0	0.333333
chr17	39843209	0	0	0		chr8	39848243	0.666667	0.333333	0.333333
chr17	39843211	0	0	0		chr8	39848261	0.333333	0	0.333333
chr17	39843212	0	0	0		chr8	39848264	0.333333	0	0.333333
chr17	39843236	0	0	0		chr8	39848282	0.333333	0	0.333333
chr17	39843240	0	0	0		chr8	39848533	0.333333	0	0.333333
chr17	39843270	0	0	0		chr8	39848537	0.333333	0	0.333333
chr17	39843277	0	0	0		chr8	39848551	0.333333	0	0.333333
chr17	39843334	0	0	0		chr8	39848688	0.333333	0	0.333333
chr17	39843349	0	0	0		chr8	39848710	0.333333	0	0.333333
chr17	39843366	0	0	0		chr8	61199763	0.333333	0	0.333333
chr17	39843367	0	0	0		chr8	36549332	0.666667	0.333333	0.333333
chr17	39843369	0	0	0		chr8	98662903	0.333333	0	0.333333
chr17	39843370	0	0	0		chr8	98665072	0.666667	0.333333	0.333333
chr17	39843386	0	0	0		chr8	98666944	0.666667	0.333333	0.333333
chr17	39843485	0	0	0		chr9	5860619	0.333333	0	0.333333
chr17	39843504	0	0	0		chr9	5860685	0.333333	0	0.333333
chr17	39843665	0	0	0		chr9	5860698	0.666667	0.333333	0.333333
chr17	39843693	0	0	0		chr9	50531990	0.666667	0.333333	0.333333
chr17	39843857	0	0	0		chr9	114765441	0.333333	0	0.333333
chr17	39843860	0	0	0		chr9	139376476	0.333333	0	0.333333
chr17	39843959	0	0	0		chr9	141046639	0.666667	0.333333	0.333333
chr17	39844055	0	0	0		chr9	38012224	0.333333	0	0.333333
chr17	39844068	0	0	0		chr9	96241723	0.666667	0.333333	0.333333
chr17	39844089	0	0	0		chr9	3000047	0.666667	0.333333	0.333333
chr17	39844090	0	0	0		chr9	3000986	0.666667	0.333333	0.333333
chr17	39844105	0	0	0		chr9	3002604	0.666667	0.333333	0.333333
chr17	39844121	0	0	0		chr9	3004650	0.666667	0.333333	0.333333
chr17	39844168	0	0	0		chr9	3018947	0.333333	0	0.333333
chr17	39844172	0	0	0		chr9	3024676	0.666667	0.333333	0.333333
chr17	39844174	0	0	0		chr9	3024850	0.666667	0.333333	0.333333
chr17	39844284	0	0	0		chr9	3025844	0.666667	0.333333	0.333333
chr17	39844290	0	0	0		chr9	3036097	0.666667	0.333333	0.333333
chr17	39844372	0	0	0		chr9	79901482	0.666667	0.333333	0.333333
chr17	39844408	0	0	0		chr9	11025	0.333333	0	0.333333
chr17	39844431	0	0	0		chr9	59347454	1	0.666667	0.333333
chr17	39844439	0	0	0		chr9	7541437	1	0.666667	0.333333
chr17	39844461	0	0	0		chr9	22142774	1	0.666667	0.333333
chr17	39844467	0	0	0		chr9	12145606	1	0.666667	0.333333
chr17	39844477	0	0	0		chr9	12145654	1	0.666667	0.333333
chr17	39844486	0	0	0		chr9	3186280	1	0.666667	0.333333
chr17	39844505	0	0	0		chr9	3186292	1	0.666667	0.333333
chr17	39844511	0	0	0		chr9	3189305	1	0.666667	0.333333
chr17	39844516	0	0	0		chr9	3190268	1	0.666667	0.333333
chr17	39844517	0	0	0		chr9	3190284	1	0.666667	0.333333
chr17	39844532	0	0	0		chr9	3193132	1	0.666667	0.333333
chr17	39844543	0	0	0		chr9	3193156	1	0.666667	0.333333
chr17	39844552	0	0	0		chr9	3193168	1	0.666667	0.333333
chr17	39844554	0	0	0		chr9	3193288	1	0.666667	0.333333
chr17	39844556	0	0	0		chr9	3193672	1	0.666667	0.333333
chr17	39844560	0	0	0		chr9	3193675	1	0.666667	0.333333
chr17	39844563	0	0	0		chr9	3194647	1	0.666667	0.333333
chr17	39844564	0	0	0		chr9	41016852	1	0.666667	0.333333
chr17	39844580	0	0	0		chr9	3109911	1	0.666667	0.333333
chr17	39844583	0	0	0		chr9	61701816	1	0.666667	0.333333
chr17	39844584	0	0	0		chr9	3373136	1	0.666667	0.333333
chr17	39844593	0	0	0		chr9	17321003	1	0.666667	0.333333
chr17	39844594	0	0	0		chr9	19415901	1	0.666667	0.333333
chr17	39844596	0	0	0		chr9	19416605	1	0.666667	0.333333
chr17	39844597	0	0	0		chr9	19417306	1	0.666667	0.333333
chr17	39844615	0	0	0		chr9	19417378	1	0.666667	0.333333
chr17	39844638	0	0	0		chr9	19417379	1	0.666667	0.333333
chr17	39844652	0	0	0		chr9	19417747	1	0.666667	0.333333
chr17	39844660	0	0	0		chr9	19417774	1	0.666667	0.333333
chr17	39844671	0	0	0		chr9	19418252	1	0.666667	0.333333
chr17	39844691	0	0	0		chr9	19418253	1	0.666667	0.333333
chr17	39844740	0	0	0		chr9	19418473	1	0.666667	0.333333
chr17	39844754	0	0	0		chr9	37592901	1	0.666667	0.333333
chr17	39844772	0	0	0		chr9	19741276	1	0.666667	0.333333
chr17	39844815	0	0	0		chr9	75086686	1	0.666667	0.333333
chr17	39844826	0	0	0		chr9	75086732	1	0.666667	0.333333
chr17	39844831	0	0	0		chr9	75086767	1	0.666667	0.333333
chr17	39844844	0	0	0		chr9	75086940	1	0.666667	0.333333
chr17	39845253	0	0	0		chr9	34891393	1	0.666667	0.333333
chr17	39845262	0	0	0		chr9	10987308	1	0.666667	0.333333
chr17	39845286	0	0	0		chr9	131791000	1	0.666667	0.333333
chr17	39845303	0	0	0		chr9	148460594	1	0.666667	0.333333
chr17	39845318	0	0	0		chr9	151095920	1	0.666667	0.333333
chr17	39845339	0	0	0		chr9	36549307	1	0.666667	0.333333
chr17	39845351	0	0	0		chr9	98662265	1	0.666667	0.333333
chr17	39845355	0	0	0		chr9	98662296	1	0.666667	0.333333
chr17	39845376	0	0	0		chr9	98662457	1	0.666667	0.333333
chr17	39845397	0	0	0		chr9	98662566	1	0.666667	0.333333
chr17	39845399	0	0	0		chr9	98662685	1	0.666667	0.333333
chr17	39845419	0	0	0		chr9	98662686	1	0.666667	0.333333
chr17	39845432	0	0	0		chr9	98662911	1	0.666667	0.333333
chr17	39845446	0	0	0		chr9	98662926	1	0.666667	0.333333
chr17	39845468	0	0	0		chr9	98663948	1	0.666667	0.333333
chr17	39845500	0	0	0		chr9	98665192	1	0.666667	0.333333
chr17	39845517	0	0	0		chr9	98666263	1	0.666667	0.333333
chr17	39845530	0	0	0		chr9	98666504	1	0.666667	0.333333
chr17	39845537	0	0	0		chr9	98666591	1	0.666667	0.333333
chr17	39845579	0	0	0		chr9	98666592	1	0.666667	0.333333
chr17	39845585	0	0	0		chr9	98666825	1	0.666667	0.333333
chr17	39845601	0	0	0		chr9	98666826	1	0.666667	0.333333
chr17	39845609	0	0	0		chr9	98666840	1	0.666667	0.333333
chr17	39845623	0	0	0		chr9	98667091	1	0.666667	0.333333
chr17	39845647	0	0	0		chr9	98667196	1	0.666667	0.333333
chr17	39845727	0	0	0		chr9	98667255	1	0.666667	0.333333
chr17	39845728	0	0	0		chr9	11434371	1	0.666667	0.333333
chr17	39845733	0	0	0		chr9	81711874	1	0.666667	0.333333
chr17	39845734	0	0	0		chr9	118547960	1	0.666667	0.333333
chr17	39845737	0	0	0		chr9	118548665	1	0.666667	0.333333
chr17	39845744	0	0	0		chr9	91800362	1	0.666667	0.333333
chr17	39845752	0	0	0		chr9	94773172	1	0.666667	0.333333
chr17	39845757	0	0	0		chr9	99088143	1	0.666667	0.333333
chr17	39845775	0	0	0		chr9	158466	1	0.666667	0.333333
chr17	39845783	0	0	0		chr9	103649288	1	0.666667	0.333333
chr17	39845784	0	0	0		chr9	123225466	1	0.666667	0.333333
chr17	39845785	0	0	0		chr9	128687229	1	0.666667	0.333333
chr17	39845787	0	0	0		chr9	20187781	1	0.666667	0.333333
chr17	39845788	0	0	0		chr9	37572817	1	0.666667	0.333333
chr17	39845794	0	0	0		chr9	4379456	1	0.666667	0.333333
chr17	39845800	0	0	0		chr9	76101756	1	0.666667	0.333333
chr17	39845805	0	0	0		chr9	87080067	1	0.666667	0.333333
chr17	39845807	0	0	0		chr9	16452894	1	0.666667	0.333333
chr17	39845819	0	0	0		chr9	3000048	1	0.666667	0.333333
chr17	39845941	0	0	0		chr9	3000400	1	0.666667	0.333333
chr17	39845943	0	0	0		chr9	3000457	1	0.666667	0.333333
chr17	39845959	0	0	0		chr9	3000472	1	0.666667	0.333333
chr17	39845962	0	0	0		chr9	3001026	1	0.666667	0.333333
chr17	39846054	0	0	0		chr9	3001454	1	0.666667	0.333333
chr17	39846063	0	0	0		chr9	3001466	1	0.666667	0.333333
chr17	39846064	0	0	0		chr9	3002154	1	0.666667	0.333333
chr17	39846625	0	0	0		chr9	3003030	1	0.666667	0.333333
chr17	39846672	0	0	0		chr9	3004591	1	0.666667	0.333333
chr17	39846694	0	0	0		chr9	3005118	1	0.666667	0.333333
chr17	39846710	0	0	0		chr9	3015380	1	0.666667	0.333333
chr17	39846762	0	0	0		chr9	3018391	1	0.666667	0.333333
chr17	39847465	0	0	0		chr9	3022102	1	0.666667	0.333333
chr17	39847468	0	0	0		chr9	3022529	1	0.666667	0.333333
chr17	39847484	0	0	0		chr9	3024382	1	0.666667	0.333333
chr17	39847487	0	0	0		chr9	3024588	1	0.666667	0.333333
chr17	39847498	0	0	0		chr9	3024616	1	0.666667	0.333333
chr17	39847522	0	0	0		chr9	3024810	1	0.666667	0.333333
chr17	39847632	0	0	0		chr9	3025549	1	0.666667	0.333333
chr17	39847743	0	0	0		chr9	3025859	1	0.666667	0.333333
chr17	39847744	0	0	0		chr9	3025860	1	0.666667	0.333333
chr17	39847772	0	0	0		chr9	3028799	1	0.666667	0.333333
chr17	39847779	0	0	0		chr9	3028827	1	0.666667	0.333333
chr17	39847790	0	0	0		chr9	3032278	1	0.666667	0.333333
chr17	39847819	0	0	0		chr9	3032471	1	0.666667	0.333333
chr17	39847820	0	0	0		chr9	3032513	1	0.666667	0.333333
chr17	39847831	0	0	0		chr9	3035863	1	0.666667	0.333333
chr17	39847872	0	0	0		chr9	3036038	1	0.666667	0.333333
chr17	39847873	0	0	0		chr9	3036283	1	0.666667	0.333333
chr17	39847887	0	0	0		chr9	3036312	1	0.666667	0.333333
chr17	39847907	0	0	0		chr9	35305242	1	0.666667	0.333333
chr17	39847922	0	0	0		chr9	35305243	1	0.666667	0.333333
chr17	39847924	0	0	0		chr9	35305261	1	0.666667	0.333333
chr17	39847931	0	0	0		chr9	35305434	1	0.666667	0.333333
chr17	39847932	0	0	0		chr9	35305435	1	0.666667	0.333333
chr17	39847933	0	0	0		chr9	3192459	0.666667	0	0.666667
chr17	39847934	0	0	0		chr9	39843060	0.666667	0	0.666667
chr17	39847942	0	0	0		chr9	39843432	0.666667	0	0.666667
chr17	39847943	0	0	0		chr9	39843457	0.666667	0	0.666667
chr17	39847957	0	0	0		chr9	39844531	0.666667	0	0.666667
chr17	39847994	0	0	0		chr9	39844544	0.666667	0	0.666667
chr17	39848126	0	0	0		chr9	39844621	0.666667	0	0.666667
chr17	39848174	0	0	0		chr9	39845278	0.666667	0	0.666667
chr17	39848221	0	0	0		chr9	39845496	0.666667	0	0.666667
chr17	39848260	0	0	0		chr9	39845751	0.666667	0	0.666667
chr17	39848288	0	0	0		chr9	39845754	0.666667	0	0.666667
chr17	39848291	0	0	0		chr9	39845809	0.666667	0	0.666667
chr17	39848297	0	0	0		chr9	39845810	0.666667	0	0.666667
chr17	39848481	0	0	0		chr9	39848227	0.666667	0	0.666667
chr17	39848509	0	0	0		chr9	5860661	0.666667	0	0.666667
chr17	39848522	0	0	0		chr9	5860674	0.666667	0	0.666667
chr17	39848527	0	0	0		chr9	146491584	0.666667	0	0.666667
chr17	39848541	0	0	0		chr9	16452883	0.666667	0	0.666667
chr17	39848549	0	0	0		chr9	3024442	0.666667	0	0.666667
chr17	39848566	0	0	0		chr9	19417336	1	0.333333	0.666667
chr19	30993134	0	0	0		chr9	19417720	1	0.333333	0.666667
chr19	61199735	0	0	0		chr9	19417889	1	0.333333	0.666667
chr2	131790990	0	0	0		chr9	19418619	1	0.333333	0.666667
chr2	148460606	0	0	0		chr9	19419438	1	0.333333	0.666667
chr2	98662601	0	0	0		chr9	74549822	1	0.333333	0.666667
chr2	98662827	0	0	0		chr9	39843703	1	0.333333	0.666667
chr2	98665027	0	0	0		chr9	39847770	1	0.333333	0.666667
chr3	5860664	0	0	0		chr9	49566039	1	0.333333	0.666667
chr3	5860668	0	0	0		chr9	98662456	1	0.333333	0.666667
chr3	5860680	0	0	0		chr9	98662857	1	0.333333	0.666667
chr3	5860682	0	0	0		chr9	98666841	1	0.333333	0.666667
chr4	144659480	0	0	0		chr9	98666917	1	0.333333	0.666667
chr4	79939827	0	0	0		chr9	98667107	1	0.333333	0.666667
chr5	146261047	0	0	0		chr9	98667310	1	0.333333	0.666667
chr5	27444430	0	0	0		chr9	107145358	1	0.333333	0.666667
chr6	9889989	0	0	0		chr9	68746447	1	0.333333	0.666667
chr8	21608047	0	0	0		chr9	3000441	1	0.333333	0.666667
chr8	43600262	0	0	0		chr9	3002155	1	0.333333	0.666667
chr8	70988492	0	0	0		chr9	3022178	1	0.333333	0.666667
chr9	123461999	0	0	0		chr9	3025568	1	0.333333	0.666667
chr9	123462002	0	0	0		chr9	3025610	1	0.333333	0.666667
chr9	16609277	0	0	0		chr9	3026811	1	0.333333	0.666667
chr9	3001063	0	0	0		chr9	3027161	1	0.333333	0.666667
chr9	3032404	0	0	0		chr9	3036370	1	0.333333	0.666667
chr9	80399483	0	0	0		chr9	51755765	1	0.333333	0.666667
chr9	80399526	0	0	0		chrM	140910130	1	0	1
chrM	11118	0	0	0		chrM	3022162	1	0	1

## Sheet: mouse_genes
chro	pos	WT Avg	KO Avg	Difference	uniprotName	#chrom	chromStart	chromEnd	name	status	accList	isoIds	protFullNames	protShortNames	protAltFullNames	protAltShortNames	geneName	geneSynonyms	functionText	hgncSym	hgncId	refSeq	refSeqProt	entrezGene	ensGene	ensTrans	ensProt
chr11	3184938	0	1	1	SFI1_MOUSE	chr11	3132029	3188963	Q3UZY0-1	Manually reviewed (Swiss-Prot)	Q3UZY0, Q3KQN2, Q5NC00, Q6ZQ99, Q80ZJ4, Q80ZY0, Q8R0V8, Q9CTY8	Q3UZY0-2, Q3UZY0-3, Q3UZY0-4, Q3UZY0-5	Protein SFI1 homolog				Sfi1	Kiaa0542	Plays a role in the dynamic structure of centrosome-associated contractile fibers via its interaction with CETN2.			XM_006514898.3, XM_006514896.3, NM_030207.2	NP_084483.2, XP_006514961.1, XP_006514959.1	78887	ENSMUSG00000023764	ENSMUSP00000067261, ENSMUSP00000080066	ENSMUST00000081318, ENSMUST00000066391
chr17	89150100	0	0.666667	0.666667	FSHR_MOUSE	chr17	88985172	89200612	P35378	Manually reviewed (Swiss-Prot)	P35378, Q9D4C2, Q9QWV8		Follicle-stimulating hormone receptor	FSH-R	Follitropin receptor		Fshr		Receptor for follicle-stimulating hormone or follitropin. The activity of this receptor is mediated by G proteins which activate adenylate cyclase. Induces cAMP production through the activation of PI3K-AKT and SRC-ERK1/2 signaling pathways.			NM_013523.3	NP_038551.3	14309	ENSMUSG00000032937	ENSMUSP00000040477	ENSMUST00000035701
chr13	20879236	0.666667	1	0.333333	AOAH_MOUSE	chr13	20794393	21023334	O35298	Manually reviewed (Swiss-Prot)	O35298		Acyloxyacyl hydrolase				Aoah		Removes the secondary (acyloxyacyl-linked) fatty acyl chains from the lipid A region of bacterial lipopolysaccharides.			NM_012054.4, NM_001281854.1	NP_036184.1, NP_001268783.1	27052	ENSMUSG00000021322	ENSMUSP00000021757	ENSMUST00000021757
chr16	29517218	0.666667	1	0.333333	AT134_MOUSE	chr16	29396395	29541306	Q5XF90-1	Manually reviewed (Swiss-Prot)	Q5XF90, Q80V28, Q8C105, Q8C184	Q5XF90-2, Q5XF90-3, Q5XF90-4	Probable cation-transporting ATPase 13A4		P5-ATPase isoform 4		Atp13a4					XM_017316956.1, NM_001164613.1	NP_001158085.1, XP_017172445.1	224079
chr16	29517225	0.666667	1	0.333333	AT134_MOUSE	chr16	29396395	29541306	Q5XF90-1	Manually reviewed (Swiss-Prot)	Q5XF90, Q80V28, Q8C105, Q8C184	Q5XF90-2, Q5XF90-3, Q5XF90-4	Probable cation-transporting ATPase 13A4		P5-ATPase isoform 4		Atp13a4					XM_017316956.1, NM_001164613.1	NP_001158085.1, XP_017172445.1	224079
chr16	29517266	0.666667	1	0.333333	AT134_MOUSE	chr16	29396395	29541306	Q5XF90-1	Manually reviewed (Swiss-Prot)	Q5XF90, Q80V28, Q8C105, Q8C184	Q5XF90-2, Q5XF90-3, Q5XF90-4	Probable cation-transporting ATPase 13A4		P5-ATPase isoform 4		Atp13a4					XM_017316956.1, NM_001164613.1	NP_001158085.1, XP_017172445.1	224079
chr16	29517280	0.666667	1	0.333333	AT134_MOUSE	chr16	29396395	29541306	Q5XF90-1	Manually reviewed (Swiss-Prot)	Q5XF90, Q80V28, Q8C105, Q8C184	Q5XF90-2, Q5XF90-3, Q5XF90-4	Probable cation-transporting ATPase 13A4		P5-ATPase isoform 4		Atp13a4					XM_017316956.1, NM_001164613.1	NP_001158085.1, XP_017172445.1	224079
chr6	114765449	0.666667	1	0.333333	ATG7_MOUSE	chr6	114672992	114859020	Q9D906	Manually reviewed (Swiss-Prot)	Q9D906, Q3TCD9, Q8K4Q5		Ubiquitin-like modifier-activating enzyme ATG7		ATG12-activating enzyme E1 ATG7; Autophagy-related protein 7; Ubiquitin-activating enzyme E1-like protein	APG7-like; mAGP7	Atg7	Apg7l	E1-like activating enzyme involved in the 2 ubiquitin-like systems required for cytoplasm to vacuole transport (Cvt) and autophagy. Activates ATG12 for its conjugation with ATG5 as well as the ATG8 family proteins for their conjugation with phosphatidylethanolamine. Both systems are needed for the ATG8 association to Cvt vesicles and autophagosomes membranes. Required for autophagic death induced…			NM_001253717.1, XM_006506710.3, NM_001253718.1, NM_028835.4, XM_006506709.2, XM_011241495.2, XM_011241494.2	XP_011239796.1, XP_006506772.1, XP_006506773.1, NP_001240646.1, NP_083111.1, NP_001240647.1, XP_011239797.1	74244	ENSMUSG00000030314	ENSMUSP00000138651, ENSMUSP00000138137, ENSMUSP00000032457	ENSMUST00000182902, ENSMUST00000032457, ENSMUST00000182793
chr6	102380004	0.666667	1	0.333333	CNTN3_MOUSE	chr6	102165320	102464583	Q07409	Manually reviewed (Swiss-Prot)	Q07409, G5E878		Contactin-3		Brain-derived immunoglobulin superfamily protein 1; Plasmacytoma-associated neuronal glycoprotein	BIG-1	Cntn3	Pang; Pcs	Contactins mediate cell surface interactions during nervous system development. Has some neurite outgrowth-promoting activity.			XM_006505728.3, XM_006505725.3, XM_006505727.3, NM_008779.2, XM_017321448.1	XP_006505788.1, XP_006505791.1, XP_006505790.1, NP_032805.2, XP_017176937.1	18488	ENSMUSG00000030075	ENSMUSP00000032159, ENSMUSP00000145176	ENSMUST00000203619, ENSMUST00000032159
chr4	99088143	1	0.666667	0.333333	DOCK7_MOUSE	chr4	98937260	99120762	Q8R1A4-1	Manually reviewed (Swiss-Prot)	Q8R1A4, Q45V78, Q5PRE6, Q6PJ17, Q9CSB6, Q9CXM7	Q8R1A4-2	Dedicator of cytokinesis protein 7		Protein moonlight		Dock7	Gm430; Kiaa1771; Mnlt	Functions as a guanine nucleotide exchange factor (GEF), which activates Rac1 and Rac3 Rho small GTPases by exchanging bound GDP for free GTP. Does not have a GEF activity for CDC42. Required for STMN1 'Ser-15' phosphorylation during axon formation and consequently for neuronal polarization (By similarity). Has a role in pigmentation (PubMed:19202056). Involved in the regulation of cortical neuro…
chr13	77438941	0.666667	1	0.333333	K0825_MOUSE	chr13	77174853	77612641	Q3UPC7-1	Manually reviewed (Swiss-Prot)	Q3UPC7, E9Q2V0, Q3TPR6, Q5FWD2, Q8BQF4, Q9D7T8	Q3UPC7-2	Uncharacterized protein KIAA0825 homolog									NM_001081353.1, NM_001145676.1	NP_001074822.1, NP_001139148.1	72371	ENSMUSG00000071252	ENSMUSP00000127449	ENSMUST00000168779
chr2	42083669	0.666667	1	0.333333	LRP1B_MOUSE	chr2	40596936	42652816	Q9JI18	Manually reviewed (Swiss-Prot)	Q9JI18, Q8BZD3, Q8BZM7		Low-density lipoprotein receptor-related protein 1B	LRP-1B	Low-density lipoprotein receptor-related protein-deleted in tumor	LRP-DIT	Lrp1b	Lrpdit	Potential cell surface proteins that bind and internalize ligands in the process of receptor-mediated endocytosis.
chr2	42083693	0.666667	1	0.333333	LRP1B_MOUSE	chr2	40596936	42652816	Q9JI18	Manually reviewed (Swiss-Prot)	Q9JI18, Q8BZD3, Q8BZM7		Low-density lipoprotein receptor-related protein 1B	LRP-1B	Low-density lipoprotein receptor-related protein-deleted in tumor	LRP-DIT	Lrp1b	Lrpdit	Potential cell surface proteins that bind and internalize ligands in the process of receptor-mediated endocytosis.
chr16	34891393	1	0.666667	0.333333	MYLK_MOUSE	chr16	34815437	35000529	Q6PDN3-1	Manually reviewed (Swiss-Prot)	Q6PDN3, Q3TSJ7, Q80UX0, Q80YN7, Q80YN8, Q8K026, Q924D2, Q9ERD3	Q6PDN3-2, Q6PDN3-3, Q6PDN3-4	Myosin light chain kinase, smooth muscle	MLCK; smMLCK	Kinase-related protein; Telokin	KRP	Mylk		Calcium/calmodulin-dependent myosin light chain kinase implicated in smooth muscle contraction via phosphorylation of myosin light chains (MLC). Also regulates actin-myosin interaction through a non-kinase activity. Phosphorylates PTK2B/PYK2 and myosin light-chains. Involved in the inflammatory response (e.g. apoptosis, vascular permeability, leukocyte diapedesis), cell motility and morphology, a…
chr6	103649168	0.666667	1	0.333333	NCHL1_MOUSE	chr6	103641970	103729332	P70232-1	Manually reviewed (Swiss-Prot)	P70232, A2RRK1, Q8BS24, Q8C6W0, Q8C823, Q8VBY7	P70232-2	Neural cell adhesion molecule L1-like protein		Cell adhesion molecule with homology to L1CAM; Chl1-like protein; Close homolog of L1		Chl1	Call	Extracellular matrix and cell adhesion protein that plays a role in nervous system development and in synaptic plasticity. Both soluble and membranous forms promote neurite outgrowth of cerebellar and hippocampal neurons and suppress neuronal cell death. Plays a role in neuronal positioning of pyramidal neurons as well as in regulation of both the number of interneurons and the efficacy of GABAer…			XM_017321375.1, NM_007697.2, XM_006505472.3, XM_017321376.1	NP_031723.2, XP_017176864.1, XP_006505535.1, XP_017176865.1	12661	ENSMUSG00000030077	ENSMUSP00000063933, ENSMUSP00000144758, ENSMUSP00000145026	ENSMUST00000203830, ENSMUST00000203912, ENSMUST00000066905
chr6	103649288	1	0.666667	0.333333	NCHL1_MOUSE	chr6	103641970	103729332	P70232-1	Manually reviewed (Swiss-Prot)	P70232, A2RRK1, Q8BS24, Q8C6W0, Q8C823, Q8VBY7	P70232-2	Neural cell adhesion molecule L1-like protein		Cell adhesion molecule with homology to L1CAM; Chl1-like protein; Close homolog of L1		Chl1	Call	Extracellular matrix and cell adhesion protein that plays a role in nervous system development and in synaptic plasticity. Both soluble and membranous forms promote neurite outgrowth of cerebellar and hippocampal neurons and suppress neuronal cell death. Plays a role in neuronal positioning of pyramidal neurons as well as in regulation of both the number of interneurons and the efficacy of GABAer…			XM_017321375.1, NM_007697.2, XM_006505472.3, XM_017321376.1	NP_031723.2, XP_017176864.1, XP_006505535.1, XP_017176865.1	12661	ENSMUSG00000030077	ENSMUSP00000063933, ENSMUSP00000144758, ENSMUSP00000145026	ENSMUST00000203830, ENSMUST00000203912, ENSMUST00000066905
chr17	10987308	1	0.666667	0.333333	PRKN_MOUSE	chr17	10840482	12061650	Q9WVS6-1	Manually reviewed (Swiss-Prot)	Q9WVS6, Q2KHJ9, Q9ES22, Q9ES23	Q9WVS6-2, Q9WVS6-3	E3 ubiquitin-protein ligase parkin		Parkin RBR E3 ubiquitin-protein ligase		Prkn	Park2	Functions within a multiprotein E3 ubiquitin ligase complex, catalyzing the covalent attachment of ubiquitin moieties onto substrate proteins, such as BCL2, SYT11, CCNE1, GPR37, RHOT1/MIRO1, MFN1, MFN2, STUB1, SNCAIP, SEPT5, TOMM20, USP30, ZNF746 and AIMP2. Mediates monoubiquitination as well as 'Lys-6', 'Lys-11', 'Lys-48'-linked and 'Lys-63'-linked polyubiquitination of substrates depending on t…			NM_001317726.1, NM_016694.4	NP_001304655.1, NP_057903.1	50873	ENSMUSG00000023826	ENSMUSP00000140587	ENSMUST00000191124
chr11	3186280	1	0.666667	0.333333	SFI1_MOUSE	chr11	3132029	3188963	Q3UZY0-1	Manually reviewed (Swiss-Prot)	Q3UZY0, Q3KQN2, Q5NC00, Q6ZQ99, Q80ZJ4, Q80ZY0, Q8R0V8, Q9CTY8	Q3UZY0-2, Q3UZY0-3, Q3UZY0-4, Q3UZY0-5	Protein SFI1 homolog				Sfi1	Kiaa0542	Plays a role in the dynamic structure of centrosome-associated contractile fibers via its interaction with CETN2.			XM_006514898.3, XM_006514896.3, NM_030207.2	NP_084483.2, XP_006514961.1, XP_006514959.1	78887	ENSMUSG00000023764	ENSMUSP00000067261, ENSMUSP00000080066	ENSMUST00000081318, ENSMUST00000066391
chr11	3186292	1	0.666667	0.333333	SFI1_MOUSE	chr11	3132029	3188963	Q3UZY0-1	Manually reviewed (Swiss-Prot)	Q3UZY0, Q3KQN2, Q5NC00, Q6ZQ99, Q80ZJ4, Q80ZY0, Q8R0V8, Q9CTY8	Q3UZY0-2, Q3UZY0-3, Q3UZY0-4, Q3UZY0-5	Protein SFI1 homolog				Sfi1	Kiaa0542	Plays a role in the dynamic structure of centrosome-associated contractile fibers via its interaction with CETN2.			XM_006514898.3, XM_006514896.3, NM_030207.2	NP_084483.2, XP_006514961.1, XP_006514959.1	78887	ENSMUSG00000023764	ENSMUSP00000067261, ENSMUSP00000080066	ENSMUST00000081318, ENSMUST00000066391
chr8	37572817	1	0.666667	0.333333	SGCZ_MOUSE	chr8	37523264	38660763	Q8BX51-1	Manually reviewed (Swiss-Prot)	Q8BX51, Q3UVZ2, Q8K1E7	Q8BX51-2	Zeta-sarcoglycan	Zeta-SG	ZSG1		Sgcz		Component of the sarcoglycan complex, a subcomplex of the dystrophin-glycoprotein complex which forms a link between the F-actin cytoskeleton and the extracellular matrix. May play a role in the maintenance of striated muscle membrane stability.			NM_145841.2, XM_006509120.3, XM_011242138.1	XP_011240440.1, XP_006509183.1, NP_665840.2	244431	ENSMUSG00000039539	ENSMUSP00000113912	ENSMUST00000118896
chr8	37627572	0.666667	1	0.333333	SGCZ_MOUSE	chr8	37523264	38660763	Q8BX51-1	Manually reviewed (Swiss-Prot)	Q8BX51, Q3UVZ2, Q8K1E7	Q8BX51-2	Zeta-sarcoglycan	Zeta-SG	ZSG1		Sgcz		Component of the sarcoglycan complex, a subcomplex of the dystrophin-glycoprotein complex which forms a link between the F-actin cytoskeleton and the extracellular matrix. May play a role in the maintenance of striated muscle membrane stability.			NM_145841.2, XM_006509120.3, XM_011242138.1	XP_011240440.1, XP_006509183.1, NP_665840.2	244431	ENSMUSG00000039539	ENSMUSP00000113912	ENSMUST00000118896
chr1	23885826	0.666667	1	0.333333	SMAP1_MOUSE	chr1	23846431	23922155	Q91VZ6	Manually reviewed (Swiss-Prot)	Q91VZ6, Q497I6, Q68EF3		Stromal membrane-associated protein 1				Smap1		GTPase activating protein that acts on ARF6. Plays a role in clathrin-dependent endocytosis. May play a role in erythropoiesis.			NM_001290683.1, NM_028534.3	NP_082810.1, NP_001277612.1	98366	ENSMUSG00000026155	ENSMUSP00000027339	ENSMUST00000027339
chr4	94773172	1	0.666667	0.333333	TIE2_MOUSE	chr4	94739640	94873995	Q02858	Manually reviewed (Swiss-Prot)	Q02858		Angiopoietin-1 receptor		Endothelial tyrosine kinase; HYK; STK1; Tunica interna endothelial cell kinase; Tyrosine kinase with Ig and EGF homology domains-2; Tyrosine-protein kinase receptor TEK; Tyrosine-protein kinase receptor TIE-2; p140 TEK	mTIE2	Tek	Hyk; Tie-2; Tie2	Tyrosine-protein kinase that acts as cell-surface receptor for ANGPT1, ANGPT2 and ANGPT4 and regulates angiogenesis, endothelial cell survival, proliferation, migration, adhesion and cell spreading, reorganization of the actin cytoskeleton, but also maintenance of vascular quiescence. Has anti-inflammatory effects by preventing the leakage of proinflammatory plasma proteins and leukocytes from bl…			NM_001290549.1	NP_001277478.1	21687	ENSMUSG00000006386	ENSMUSP00000071162	ENSMUST00000071168
chr16	29517231	0	0.333333	0.333333	AT134_MOUSE	chr16	29396395	29541306	Q5XF90-1	Manually reviewed (Swiss-Prot)	Q5XF90, Q80V28, Q8C105, Q8C184	Q5XF90-2, Q5XF90-3, Q5XF90-4	Probable cation-transporting ATPase 13A4		P5-ATPase isoform 4		Atp13a4					XM_017316956.1, NM_001164613.1	NP_001158085.1, XP_017172445.1	224079
chr6	114765441	0.333333	0	0.333333	ATG7_MOUSE	chr6	114672992	114859020	Q9D906	Manually reviewed (Swiss-Prot)	Q9D906, Q3TCD9, Q8K4Q5		Ubiquitin-like modifier-activating enzyme ATG7		ATG12-activating enzyme E1 ATG7; Autophagy-related protein 7; Ubiquitin-activating enzyme E1-like protein	APG7-like; mAGP7	Atg7	Apg7l	E1-like activating enzyme involved in the 2 ubiquitin-like systems required for cytoplasm to vacuole transport (Cvt) and autophagy. Activates ATG12 for its conjugation with ATG5 as well as the ATG8 family proteins for their conjugation with phosphatidylethanolamine. Both systems are needed for the ATG8 association to Cvt vesicles and autophagosomes membranes. Required for autophagic death induced…			NM_001253717.1, XM_006506710.3, NM_001253718.1, NM_028835.4, XM_006506709.2, XM_011241495.2, XM_011241494.2	XP_011239796.1, XP_006506772.1, XP_006506773.1, NP_001240646.1, NP_083111.1, NP_001240647.1, XP_011239797.1	74244	ENSMUSG00000030314	ENSMUSP00000138651, ENSMUSP00000138137, ENSMUSP00000032457	ENSMUST00000182902, ENSMUST00000032457, ENSMUST00000182793
chr6	114765442	0	0.333333	0.333333	ATG7_MOUSE	chr6	114672992	114859020	Q9D906	Manually reviewed (Swiss-Prot)	Q9D906, Q3TCD9, Q8K4Q5		Ubiquitin-like modifier-activating enzyme ATG7		ATG12-activating enzyme E1 ATG7; Autophagy-related protein 7; Ubiquitin-activating enzyme E1-like protein	APG7-like; mAGP7	Atg7	Apg7l	E1-like activating enzyme involved in the 2 ubiquitin-like systems required for cytoplasm to vacuole transport (Cvt) and autophagy. Activates ATG12 for its conjugation with ATG5 as well as the ATG8 family proteins for their conjugation with phosphatidylethanolamine. Both systems are needed for the ATG8 association to Cvt vesicles and autophagosomes membranes. Required for autophagic death induced…			NM_001253717.1, XM_006506710.3, NM_001253718.1, NM_028835.4, XM_006506709.2, XM_011241495.2, XM_011241494.2	XP_011239796.1, XP_006506772.1, XP_006506773.1, NP_001240646.1, NP_083111.1, NP_001240647.1, XP_011239797.1	74244	ENSMUSG00000030314	ENSMUSP00000138651, ENSMUSP00000138137, ENSMUSP00000032457	ENSMUST00000182902, ENSMUST00000032457, ENSMUST00000182793
chr5	146261059	0	0.333333	0.333333	CDK8_MOUSE	chr5	146231692	146301698	Q8R3L8-1	Manually reviewed (Swiss-Prot)	Q8R3L8	Q8R3L8-2, Q8R3L8-3	Cyclin-dependent kinase 8		Cell division protein kinase 8; Mediator complex subunit CDK8; Mediator of RNA polymerase II transcription subunit CDK8		Cdk8		Component of the Mediator complex, a coactivator involved in regulated gene transcription of nearly all RNA polymerase II-dependent genes. Mediator functions as a bridge to convey information from gene-specific regulatory proteins to the basal RNA polymerase II transcription machinery. Mediator is recruited to promoters by direct interactions with regulatory proteins and serves as a scaffold for …			XM_006504836.3, NM_153599.3	NP_705827.2, XP_006504899.1	264064	ENSMUSG00000029635	ENSMUSP00000031640	ENSMUST00000031640
chr16	57391529	0.333333	0	0.333333	CMS1_MOUSE	chr16	57302201	57606726	Q9CZT6	Manually reviewed (Swiss-Prot)	Q9CZT6, Q9CY77		Protein CMSS1		Cms1 ribosomal small subunit homolog		Cmss1					NM_025599.3	NP_079875.2	66497	ENSMUSG00000022748	ENSMUSP00000110011	ENSMUST00000114371
chr16	57391534	0.333333	0	0.333333	CMS1_MOUSE	chr16	57302201	57606726	Q9CZT6	Manually reviewed (Swiss-Prot)	Q9CZT6, Q9CY77		Protein CMSS1		Cms1 ribosomal small subunit homolog		Cmss1					NM_025599.3	NP_079875.2	66497	ENSMUSG00000022748	ENSMUSP00000110011	ENSMUST00000114371
chr16	57391547	0	0.333333	0.333333	CMS1_MOUSE	chr16	57302201	57606726	Q9CZT6	Manually reviewed (Swiss-Prot)	Q9CZT6, Q9CY77		Protein CMSS1		Cms1 ribosomal small subunit homolog		Cmss1					NM_025599.3	NP_079875.2	66497	ENSMUSG00000022748	ENSMUSP00000110011	ENSMUST00000114371
chr16	57391553	0.333333	0	0.333333	CMS1_MOUSE	chr16	57302201	57606726	Q9CZT6	Manually reviewed (Swiss-Prot)	Q9CZT6, Q9CY77		Protein CMSS1		Cms1 ribosomal small subunit homolog		Cmss1					NM_025599.3	NP_079875.2	66497	ENSMUSG00000022748	ENSMUSP00000110011	ENSMUST00000114371
chr16	57391572	0.333333	0	0.333333	CMS1_MOUSE	chr16	57302201	57606726	Q9CZT6	Manually reviewed (Swiss-Prot)	Q9CZT6, Q9CY77		Protein CMSS1		Cms1 ribosomal small subunit homolog		Cmss1					NM_025599.3	NP_079875.2	66497	ENSMUSG00000022748	ENSMUSP00000110011	ENSMUST00000114371
chr16	57391593	0.333333	0	0.333333	CMS1_MOUSE	chr16	57302201	57606726	Q9CZT6	Manually reviewed (Swiss-Prot)	Q9CZT6, Q9CY77		Protein CMSS1		Cms1 ribosomal small subunit homolog		Cmss1					NM_025599.3	NP_079875.2	66497	ENSMUSG00000022748	ENSMUSP00000110011	ENSMUST00000114371
chr16	57391597	0	0.333333	0.333333	CMS1_MOUSE	chr16	57302201	57606726	Q9CZT6	Manually reviewed (Swiss-Prot)	Q9CZT6, Q9CY77		Protein CMSS1		Cms1 ribosomal small subunit homolog		Cmss1					NM_025599.3	NP_079875.2	66497	ENSMUSG00000022748	ENSMUSP00000110011	ENSMUST00000114371
chr16	57391622	0.333333	0	0.333333	CMS1_MOUSE	chr16	57302201	57606726	Q9CZT6	Manually reviewed (Swiss-Prot)	Q9CZT6, Q9CY77		Protein CMSS1		Cms1 ribosomal small subunit homolog		Cmss1					NM_025599.3	NP_079875.2	66497	ENSMUSG00000022748	ENSMUSP00000110011	ENSMUST00000114371
chr16	57391625	0.333333	0	0.333333	CMS1_MOUSE	chr16	57302201	57606726	Q9CZT6	Manually reviewed (Swiss-Prot)	Q9CZT6, Q9CY77		Protein CMSS1		Cms1 ribosomal small subunit homolog		Cmss1					NM_025599.3	NP_079875.2	66497	ENSMUSG00000022748	ENSMUSP00000110011	ENSMUST00000114371
chr16	57391650	0	0.333333	0.333333	CMS1_MOUSE	chr16	57302201	57606726	Q9CZT6	Manually reviewed (Swiss-Prot)	Q9CZT6, Q9CY77		Protein CMSS1		Cms1 ribosomal small subunit homolog		Cmss1					NM_025599.3	NP_079875.2	66497	ENSMUSG00000022748	ENSMUSP00000110011	ENSMUST00000114371
chr6	102379972	0.333333	0.666667	0.333333	CNTN3_MOUSE	chr6	102165320	102464583	Q07409	Manually reviewed (Swiss-Prot)	Q07409, G5E878		Contactin-3		Brain-derived immunoglobulin superfamily protein 1; Plasmacytoma-associated neuronal glycoprotein	BIG-1	Cntn3	Pang; Pcs	Contactins mediate cell surface interactions during nervous system development. Has some neurite outgrowth-promoting activity.			XM_006505728.3, XM_006505725.3, XM_006505727.3, NM_008779.2, XM_017321448.1	XP_006505788.1, XP_006505791.1, XP_006505790.1, NP_032805.2, XP_017176937.1	18488	ENSMUSG00000030075	ENSMUSP00000032159, ENSMUSP00000145176	ENSMUST00000203619, ENSMUST00000032159
chr10	64622715	0.666667	0.333333	0.333333	CTNA3_MOUSE	chr10	63504036	65002830	Q65CL1	Manually reviewed (Swiss-Prot)	Q65CL1, Q3UQ61, Q8C0N3		Catenin alpha-3		Alpha T-catenin; Cadherin-associated protein		Ctnna3	Catna3	May be involved in formation of stretch-resistant cell-cell adhesion complexes.			NM_177612.3, NM_001164376.1, XM_006513475.2	NP_001157848.1, NP_808280.2, XP_006513538.1	216033	ENSMUSG00000060843	ENSMUSP00000074606, ENSMUSP00000101081, ENSMUSP00000101080	ENSMUST00000075099, ENSMUST00000105441, ENSMUST00000105440
chr13	44869623	0	0.333333	0.333333	JARD2_MOUSE	chr13	44731871	44919949	Q62315-1	Manually reviewed (Swiss-Prot)	Q62315, Q3TPU4, Q3UHS7, Q99LD1	Q62315-2	Protein Jumonji		Jumonji/ARID domain-containing protein 2		Jarid2	Jmj	Regulator of histone methyltransferase complexes that plays an essential role in embryonic development, including heart and liver development, neural tube fusion process and hematopoiesis. Acts by modulating histone methyltransferase activity and promoting the recruitment of histone methyltransferase complexes to their target genes. Binds DNA and mediates the recruitment of the PRC2 complex to ta…			XM_006516860.2, XM_006516855.3, NM_001205043.1, NM_021878.3, XM_006516859.2, XM_006516858.3, XM_017315399.1, XM_006516856.3, NM_001205044.1	NP_068678.1, NP_001191972.1, XP_006516922.1, XP_006516923.1, XP_017170888.1, XP_006516919.1, NP_001191973.1, XP_006516921.1, XP_006516918.1	16468	ENSMUSG00000038518	ENSMUSP00000134205, ENSMUSP00000037774, ENSMUSP00000134675	ENSMUST00000173704, ENSMUST00000173246, ENSMUST00000044608
chr13	44869633	0.333333	0	0.333333	JARD2_MOUSE	chr13	44731871	44919949	Q62315-1	Manually reviewed (Swiss-Prot)	Q62315, Q3TPU4, Q3UHS7, Q99LD1	Q62315-2	Protein Jumonji		Jumonji/ARID domain-containing protein 2		Jarid2	Jmj	Regulator of histone methyltransferase complexes that plays an essential role in embryonic development, including heart and liver development, neural tube fusion process and hematopoiesis. Acts by modulating histone methyltransferase activity and promoting the recruitment of histone methyltransferase complexes to their target genes. Binds DNA and mediates the recruitment of the PRC2 complex to ta…			XM_006516860.2, XM_006516855.3, NM_001205043.1, NM_021878.3, XM_006516859.2, XM_006516858.3, XM_017315399.1, XM_006516856.3, NM_001205044.1	NP_068678.1, NP_001191972.1, XP_006516922.1, XP_006516923.1, XP_017170888.1, XP_006516919.1, NP_001191973.1, XP_006516921.1, XP_006516918.1	16468	ENSMUSG00000038518	ENSMUSP00000134205, ENSMUSP00000037774, ENSMUSP00000134675	ENSMUST00000173704, ENSMUST00000173246, ENSMUST00000044608
chr6	103649177	0.333333	0.666667	0.333333	NCHL1_MOUSE	chr6	103641970	103729332	P70232-1	Manually reviewed (Swiss-Prot)	P70232, A2RRK1, Q8BS24, Q8C6W0, Q8C823, Q8VBY7	P70232-2	Neural cell adhesion molecule L1-like protein		Cell adhesion molecule with homology to L1CAM; Chl1-like protein; Close homolog of L1		Chl1	Call	Extracellular matrix and cell adhesion protein that plays a role in nervous system development and in synaptic plasticity. Both soluble and membranous forms promote neurite outgrowth of cerebellar and hippocampal neurons and suppress neuronal cell death. Plays a role in neuronal positioning of pyramidal neurons as well as in regulation of both the number of interneurons and the efficacy of GABAer…			XM_017321375.1, NM_007697.2, XM_006505472.3, XM_017321376.1	NP_031723.2, XP_017176864.1, XP_006505535.1, XP_017176865.1	12661	ENSMUSG00000030077	ENSMUSP00000063933, ENSMUSP00000144758, ENSMUSP00000145026	ENSMUST00000203830, ENSMUST00000203912, ENSMUST00000066905
chr11	3185962	0.333333	0.666667	0.333333	SFI1_MOUSE	chr11	3132029	3188963	Q3UZY0-1	Manually reviewed (Swiss-Prot)	Q3UZY0, Q3KQN2, Q5NC00, Q6ZQ99, Q80ZJ4, Q80ZY0, Q8R0V8, Q9CTY8	Q3UZY0-2, Q3UZY0-3, Q3UZY0-4, Q3UZY0-5	Protein SFI1 homolog				Sfi1	Kiaa0542	Plays a role in the dynamic structure of centrosome-associated contractile fibers via its interaction with CETN2.			XM_006514898.3, XM_006514896.3, NM_030207.2	NP_084483.2, XP_006514961.1, XP_006514959.1	78887	ENSMUSG00000023764	ENSMUSP00000067261, ENSMUSP00000080066	ENSMUST00000081318, ENSMUST00000066391
chr11	3186250	0.666667	0.333333	0.333333	SFI1_MOUSE	chr11	3132029	3188963	Q3UZY0-1	Manually reviewed (Swiss-Prot)	Q3UZY0, Q3KQN2, Q5NC00, Q6ZQ99, Q80ZJ4, Q80ZY0, Q8R0V8, Q9CTY8	Q3UZY0-2, Q3UZY0-3, Q3UZY0-4, Q3UZY0-5	Protein SFI1 homolog				Sfi1	Kiaa0542	Plays a role in the dynamic structure of centrosome-associated contractile fibers via its interaction with CETN2.			XM_006514898.3, XM_006514896.3, NM_030207.2	NP_084483.2, XP_006514961.1, XP_006514959.1	78887	ENSMUSG00000023764	ENSMUSP00000067261, ENSMUSP00000080066	ENSMUST00000081318, ENSMUST00000066391
chr8	38012224	0.333333	0	0.333333	SGCZ_MOUSE	chr8	37523264	38660763	Q8BX51-1	Manually reviewed (Swiss-Prot)	Q8BX51, Q3UVZ2, Q8K1E7	Q8BX51-2	Zeta-sarcoglycan	Zeta-SG	ZSG1		Sgcz		Component of the sarcoglycan complex, a subcomplex of the dystrophin-glycoprotein complex which forms a link between the F-actin cytoskeleton and the extracellular matrix. May play a role in the maintenance of striated muscle membrane stability.			NM_145841.2, XM_006509120.3, XM_011242138.1	XP_011240440.1, XP_006509183.1, NP_665840.2	244431	ENSMUSG00000039539	ENSMUSP00000113912	ENSMUST00000118896
chr1	183299345	0.333333	0.333333	0	AIDA_MOUSE	chr1	183297518	183322582	Q8C4Q6-1	Manually reviewed (Swiss-Prot)	Q8C4Q6, Q3U6V0, Q3UP85, Q6NXY2, Q6PG77, Q78W09, Q99K80	Q8C4Q6-2	Axin interactor, dorsalization-associated protein		Axin interaction partner and dorsalization antagonist		Aida		Acts as a ventralizing factor during embryogenesis (By similarity). Inhibits axin-mediated JNK activation by binding axin and disrupting axin homodimerization. This in turn antagonizes a Wnt/beta-catenin-independent dorsalization pathway activated by AXIN/JNK-signaling.			NM_181732.4	NP_859421.1	108909	ENSMUSG00000042901	ENSMUSP00000141649, ENSMUSP00000104795	ENSMUST00000193625, ENSMUST00000109166
chr1	183299397	1	1	0	AIDA_MOUSE	chr1	183297518	183322582	Q8C4Q6-1	Manually reviewed (Swiss-Prot)	Q8C4Q6, Q3U6V0, Q3UP85, Q6NXY2, Q6PG77, Q78W09, Q99K80	Q8C4Q6-2	Axin interactor, dorsalization-associated protein		Axin interaction partner and dorsalization antagonist		Aida		Acts as a ventralizing factor during embryogenesis (By similarity). Inhibits axin-mediated JNK activation by binding axin and disrupting axin homodimerization. This in turn antagonizes a Wnt/beta-catenin-independent dorsalization pathway activated by AXIN/JNK-signaling.			NM_181732.4	NP_859421.1	108909	ENSMUSG00000042901	ENSMUSP00000141649, ENSMUSP00000104795	ENSMUST00000193625, ENSMUST00000109166
chr6	114765433	1	1	0	ATG7_MOUSE	chr6	114672992	114859020	Q9D906	Manually reviewed (Swiss-Prot)	Q9D906, Q3TCD9, Q8K4Q5		Ubiquitin-like modifier-activating enzyme ATG7		ATG12-activating enzyme E1 ATG7; Autophagy-related protein 7; Ubiquitin-activating enzyme E1-like protein	APG7-like; mAGP7	Atg7	Apg7l	E1-like activating enzyme involved in the 2 ubiquitin-like systems required for cytoplasm to vacuole transport (Cvt) and autophagy. Activates ATG12 for its conjugation with ATG5 as well as the ATG8 family proteins for their conjugation with phosphatidylethanolamine. Both systems are needed for the ATG8 association to Cvt vesicles and autophagosomes membranes. Required for autophagic death induced…			NM_001253717.1, XM_006506710.3, NM_001253718.1, NM_028835.4, XM_006506709.2, XM_011241495.2, XM_011241494.2	XP_011239796.1, XP_006506772.1, XP_006506773.1, NP_001240646.1, NP_083111.1, NP_001240647.1, XP_011239797.1	74244	ENSMUSG00000030314	ENSMUSP00000138651, ENSMUSP00000138137, ENSMUSP00000032457	ENSMUST00000182902, ENSMUST00000032457, ENSMUST00000182793
chr6	114765448	1	1	0	ATG7_MOUSE	chr6	114672992	114859020	Q9D906	Manually reviewed (Swiss-Prot)	Q9D906, Q3TCD9, Q8K4Q5		Ubiquitin-like modifier-activating enzyme ATG7		ATG12-activating enzyme E1 ATG7; Autophagy-related protein 7; Ubiquitin-activating enzyme E1-like protein	APG7-like; mAGP7	Atg7	Apg7l	E1-like activating enzyme involved in the 2 ubiquitin-like systems required for cytoplasm to vacuole transport (Cvt) and autophagy. Activates ATG12 for its conjugation with ATG5 as well as the ATG8 family proteins for their conjugation with phosphatidylethanolamine. Both systems are needed for the ATG8 association to Cvt vesicles and autophagosomes membranes. Required for autophagic death induced…			NM_001253717.1, XM_006506710.3, NM_001253718.1, NM_028835.4, XM_006506709.2, XM_011241495.2, XM_011241494.2	XP_011239796.1, XP_006506772.1, XP_006506773.1, NP_001240646.1, NP_083111.1, NP_001240647.1, XP_011239797.1	74244	ENSMUSG00000030314	ENSMUSP00000138651, ENSMUSP00000138137, ENSMUSP00000032457	ENSMUST00000182902, ENSMUST00000032457, ENSMUST00000182793
chr6	114765450	0.666667	0.666667	0	ATG7_MOUSE	chr6	114672992	114859020	Q9D906	Manually reviewed (Swiss-Prot)	Q9D906, Q3TCD9, Q8K4Q5		Ubiquitin-like modifier-activating enzyme ATG7		ATG12-activating enzyme E1 ATG7; Autophagy-related protein 7; Ubiquitin-activating enzyme E1-like protein	APG7-like; mAGP7	Atg7	Apg7l	E1-like activating enzyme involved in the 2 ubiquitin-like systems required for cytoplasm to vacuole transport (Cvt) and autophagy. Activates ATG12 for its conjugation with ATG5 as well as the ATG8 family proteins for their conjugation with phosphatidylethanolamine. Both systems are needed for the ATG8 association to Cvt vesicles and autophagosomes membranes. Required for autophagic death induced…			NM_001253717.1, XM_006506710.3, NM_001253718.1, NM_028835.4, XM_006506709.2, XM_011241495.2, XM_011241494.2	XP_011239796.1, XP_006506772.1, XP_006506773.1, NP_001240646.1, NP_083111.1, NP_001240647.1, XP_011239797.1	74244	ENSMUSG00000030314	ENSMUSP00000138651, ENSMUSP00000138137, ENSMUSP00000032457	ENSMUST00000182902, ENSMUST00000032457, ENSMUST00000182793
chr6	114765451	1	1	0	ATG7_MOUSE	chr6	114672992	114859020	Q9D906	Manually reviewed (Swiss-Prot)	Q9D906, Q3TCD9, Q8K4Q5		Ubiquitin-like modifier-activating enzyme ATG7		ATG12-activating enzyme E1 ATG7; Autophagy-related protein 7; Ubiquitin-activating enzyme E1-like protein	APG7-like; mAGP7	Atg7	Apg7l	E1-like activating enzyme involved in the 2 ubiquitin-like systems required for cytoplasm to vacuole transport (Cvt) and autophagy. Activates ATG12 for its conjugation with ATG5 as well as the ATG8 family proteins for their conjugation with phosphatidylethanolamine. Both systems are needed for the ATG8 association to Cvt vesicles and autophagosomes membranes. Required for autophagic death induced…			NM_001253717.1, XM_006506710.3, NM_001253718.1, NM_028835.4, XM_006506709.2, XM_011241495.2, XM_011241494.2	XP_011239796.1, XP_006506772.1, XP_006506773.1, NP_001240646.1, NP_083111.1, NP_001240647.1, XP_011239797.1	74244	ENSMUSG00000030314	ENSMUSP00000138651, ENSMUSP00000138137, ENSMUSP00000032457	ENSMUST00000182902, ENSMUST00000032457, ENSMUST00000182793
chr6	114765502	0.666667	0.666667	0	ATG7_MOUSE	chr6	114672992	114859020	Q9D906	Manually reviewed (Swiss-Prot)	Q9D906, Q3TCD9, Q8K4Q5		Ubiquitin-like modifier-activating enzyme ATG7		ATG12-activating enzyme E1 ATG7; Autophagy-related protein 7; Ubiquitin-activating enzyme E1-like protein	APG7-like; mAGP7	Atg7	Apg7l	E1-like activating enzyme involved in the 2 ubiquitin-like systems required for cytoplasm to vacuole transport (Cvt) and autophagy. Activates ATG12 for its conjugation with ATG5 as well as the ATG8 family proteins for their conjugation with phosphatidylethanolamine. Both systems are needed for the ATG8 association to Cvt vesicles and autophagosomes membranes. Required for autophagic death induced…			NM_001253717.1, XM_006506710.3, NM_001253718.1, NM_028835.4, XM_006506709.2, XM_011241495.2, XM_011241494.2	XP_011239796.1, XP_006506772.1, XP_006506773.1, NP_001240646.1, NP_083111.1, NP_001240647.1, XP_011239797.1	74244	ENSMUSG00000030314	ENSMUSP00000138651, ENSMUSP00000138137, ENSMUSP00000032457	ENSMUST00000182902, ENSMUST00000032457, ENSMUST00000182793
chr5	146261047	0	0	0	CDK8_MOUSE	chr5	146231692	146301698	Q8R3L8-1	Manually reviewed (Swiss-Prot)	Q8R3L8	Q8R3L8-2, Q8R3L8-3	Cyclin-dependent kinase 8		Cell division protein kinase 8; Mediator complex subunit CDK8; Mediator of RNA polymerase II transcription subunit CDK8		Cdk8		Component of the Mediator complex, a coactivator involved in regulated gene transcription of nearly all RNA polymerase II-dependent genes. Mediator functions as a bridge to convey information from gene-specific regulatory proteins to the basal RNA polymerase II transcription machinery. Mediator is recruited to promoters by direct interactions with regulatory proteins and serves as a scaffold for …			XM_006504836.3, NM_153599.3	NP_705827.2, XP_006504899.1	264064	ENSMUSG00000029635	ENSMUSP00000031640	ENSMUST00000031640
chr16	57391525	0	0	0	CMS1_MOUSE	chr16	57302201	57606726	Q9CZT6	Manually reviewed (Swiss-Prot)	Q9CZT6, Q9CY77		Protein CMSS1		Cms1 ribosomal small subunit homolog		Cmss1					NM_025599.3	NP_079875.2	66497	ENSMUSG00000022748	ENSMUSP00000110011	ENSMUST00000114371
chr16	57391539	0	0	0	CMS1_MOUSE	chr16	57302201	57606726	Q9CZT6	Manually reviewed (Swiss-Prot)	Q9CZT6, Q9CY77		Protein CMSS1		Cms1 ribosomal small subunit homolog		Cmss1					NM_025599.3	NP_079875.2	66497	ENSMUSG00000022748	ENSMUSP00000110011	ENSMUST00000114371
chr16	57391556	0.333333	0.333333	0	CMS1_MOUSE	chr16	57302201	57606726	Q9CZT6	Manually reviewed (Swiss-Prot)	Q9CZT6, Q9CY77		Protein CMSS1		Cms1 ribosomal small subunit homolog		Cmss1					NM_025599.3	NP_079875.2	66497	ENSMUSG00000022748	ENSMUSP00000110011	ENSMUST00000114371
chr16	57391585	0	0	0	CMS1_MOUSE	chr16	57302201	57606726	Q9CZT6	Manually reviewed (Swiss-Prot)	Q9CZT6, Q9CY77		Protein CMSS1		Cms1 ribosomal small subunit homolog		Cmss1					NM_025599.3	NP_079875.2	66497	ENSMUSG00000022748	ENSMUSP00000110011	ENSMUST00000114371
chr16	57391617	0	0	0	CMS1_MOUSE	chr16	57302201	57606726	Q9CZT6	Manually reviewed (Swiss-Prot)	Q9CZT6, Q9CY77		Protein CMSS1		Cms1 ribosomal small subunit homolog		Cmss1					NM_025599.3	NP_079875.2	66497	ENSMUSG00000022748	ENSMUSP00000110011	ENSMUST00000114371
chr16	57391618	0	0	0	CMS1_MOUSE	chr16	57302201	57606726	Q9CZT6	Manually reviewed (Swiss-Prot)	Q9CZT6, Q9CY77		Protein CMSS1		Cms1 ribosomal small subunit homolog		Cmss1					NM_025599.3	NP_079875.2	66497	ENSMUSG00000022748	ENSMUSP00000110011	ENSMUST00000114371
chr16	57391623	0	0	0	CMS1_MOUSE	chr16	57302201	57606726	Q9CZT6	Manually reviewed (Swiss-Prot)	Q9CZT6, Q9CY77		Protein CMSS1		Cms1 ribosomal small subunit homolog		Cmss1					NM_025599.3	NP_079875.2	66497	ENSMUSG00000022748	ENSMUSP00000110011	ENSMUST00000114371
chr16	57391626	0	0	0	CMS1_MOUSE	chr16	57302201	57606726	Q9CZT6	Manually reviewed (Swiss-Prot)	Q9CZT6, Q9CY77		Protein CMSS1		Cms1 ribosomal small subunit homolog		Cmss1					NM_025599.3	NP_079875.2	66497	ENSMUSG00000022748	ENSMUSP00000110011	ENSMUST00000114371
chr16	57391633	0	0	0	CMS1_MOUSE	chr16	57302201	57606726	Q9CZT6	Manually reviewed (Swiss-Prot)	Q9CZT6, Q9CY77		Protein CMSS1		Cms1 ribosomal small subunit homolog		Cmss1					NM_025599.3	NP_079875.2	66497	ENSMUSG00000022748	ENSMUSP00000110011	ENSMUST00000114371
chr16	57391637	0	0	0	CMS1_MOUSE	chr16	57302201	57606726	Q9CZT6	Manually reviewed (Swiss-Prot)	Q9CZT6, Q9CY77		Protein CMSS1		Cms1 ribosomal small subunit homolog		Cmss1					NM_025599.3	NP_079875.2	66497	ENSMUSG00000022748	ENSMUSP00000110011	ENSMUST00000114371
chr1	24343259	0.666667	0.666667	0	COJA1_MOUSE	chr1	24264692	24575423	Q0VF58	Manually reviewed (Swiss-Prot)	Q0VF58, O35053		Collagen alpha-1(XIX) chain		Collagen alpha-1(Y) chain		Col19a1		May act as a cross-bridge between fibrils and other extracellular matrix molecules. Involved in skeletal myogenesis in the developing esophagus. May play a role in organization of the pericellular matrix or the sphinteric smooth muscle.			XM_006495645.3, NM_007733.2	NP_031759.2, XP_006495708.1	12823	ENSMUSG00000026141	ENSMUSP00000110899	ENSMUST00000115244
chr4	99088155	1	1	0	DOCK7_MOUSE	chr4	98937260	99120762	Q8R1A4-1	Manually reviewed (Swiss-Prot)	Q8R1A4, Q45V78, Q5PRE6, Q6PJ17, Q9CSB6, Q9CXM7	Q8R1A4-2	Dedicator of cytokinesis protein 7		Protein moonlight		Dock7	Gm430; Kiaa1771; Mnlt	Functions as a guanine nucleotide exchange factor (GEF), which activates Rac1 and Rac3 Rho small GTPases by exchanging bound GDP for free GTP. Does not have a GEF activity for CDC42. Required for STMN1 'Ser-15' phosphorylation during axon formation and consequently for neuronal polarization (By similarity). Has a role in pigmentation (PubMed:19202056). Involved in the regulation of cortical neuro…
chr5	27444430	0	0	0	DPP6_MOUSE	chr5	26818058	27725748	Q9Z218	Manually reviewed (Swiss-Prot)	Q9Z218, Q9QWW2, Q9Z219		Dipeptidyl aminopeptidase-like protein 6		DPPX; Dipeptidyl aminopeptidase-related protein; Dipeptidyl peptidase 6; Dipeptidyl peptidase IV-like protein; Dipeptidyl peptidase VI	DPP VI	Dpp6	Dpp-6	Promotes cell surface expression of the potassium channel KCND2 (PubMed:22311982). Modulates the activity and gating characteristics of the potassium channel KCND2 (PubMed:22311982). Has no dipeptidyl aminopeptidase activity.			NM_010075.2, NM_207282.3	NP_034205.1, NP_997165.2	13483	ENSMUSG00000061576	ENSMUSP00000071435	ENSMUST00000071500
chr9	80399483	0	0	0	IMPG1_MOUSE	chr9	80314373	80465289	Q8R1W8-1	Manually reviewed (Swiss-Prot)	Q8R1W8, Q9CTP8, Q9ES62, Q9ET31	Q8R1W8-2, Q8R1W8-3	Interphotoreceptor matrix proteoglycan 1		Interphotoreceptor matrix proteoglycan of 150 kDa; Sialoprotein associated with cones and rods	IPM-150	Impg1	Spacr	May interact with hyaluronan which may serve to form a basic macromolecular scaffold comprising the insoluble interphotoreceptor matrix.			NM_022016.3, XM_006511328.3	XP_006511391.1, NP_071299.3	63859	ENSMUSG00000032343	ENSMUSP00000082395, ENSMUSP00000108876	ENSMUST00000085289, ENSMUST00000113250
chr9	80399526	0	0	0	IMPG1_MOUSE	chr9	80314373	80465289	Q8R1W8-1	Manually reviewed (Swiss-Prot)	Q8R1W8, Q9CTP8, Q9ES62, Q9ET31	Q8R1W8-2, Q8R1W8-3	Interphotoreceptor matrix proteoglycan 1		Interphotoreceptor matrix proteoglycan of 150 kDa; Sialoprotein associated with cones and rods	IPM-150	Impg1	Spacr	May interact with hyaluronan which may serve to form a basic macromolecular scaffold comprising the insoluble interphotoreceptor matrix.			NM_022016.3, XM_006511328.3	XP_006511391.1, NP_071299.3	63859	ENSMUSG00000032343	ENSMUSP00000082395, ENSMUSP00000108876	ENSMUST00000085289, ENSMUST00000113250
chr13	44869610	0	0	0	JARD2_MOUSE	chr13	44731871	44919949	Q62315-1	Manually reviewed (Swiss-Prot)	Q62315, Q3TPU4, Q3UHS7, Q99LD1	Q62315-2	Protein Jumonji		Jumonji/ARID domain-containing protein 2		Jarid2	Jmj	Regulator of histone methyltransferase complexes that plays an essential role in embryonic development, including heart and liver development, neural tube fusion process and hematopoiesis. Acts by modulating histone methyltransferase activity and promoting the recruitment of histone methyltransferase complexes to their target genes. Binds DNA and mediates the recruitment of the PRC2 complex to ta…			XM_006516860.2, XM_006516855.3, NM_001205043.1, NM_021878.3, XM_006516859.2, XM_006516858.3, XM_017315399.1, XM_006516856.3, NM_001205044.1	NP_068678.1, NP_001191972.1, XP_006516922.1, XP_006516923.1, XP_017170888.1, XP_006516919.1, NP_001191973.1, XP_006516921.1, XP_006516918.1	16468	ENSMUSG00000038518	ENSMUSP00000134205, ENSMUSP00000037774, ENSMUSP00000134675	ENSMUST00000173704, ENSMUST00000173246, ENSMUST00000044608
chr13	44869613	0	0	0	JARD2_MOUSE	chr13	44731871	44919949	Q62315-1	Manually reviewed (Swiss-Prot)	Q62315, Q3TPU4, Q3UHS7, Q99LD1	Q62315-2	Protein Jumonji		Jumonji/ARID domain-containing protein 2		Jarid2	Jmj	Regulator of histone methyltransferase complexes that plays an essential role in embryonic development, including heart and liver development, neural tube fusion process and hematopoiesis. Acts by modulating histone methyltransferase activity and promoting the recruitment of histone methyltransferase complexes to their target genes. Binds DNA and mediates the recruitment of the PRC2 complex to ta…			XM_006516860.2, XM_006516855.3, NM_001205043.1, NM_021878.3, XM_006516859.2, XM_006516858.3, XM_017315399.1, XM_006516856.3, NM_001205044.1	NP_068678.1, NP_001191972.1, XP_006516922.1, XP_006516923.1, XP_017170888.1, XP_006516919.1, NP_001191973.1, XP_006516921.1, XP_006516918.1	16468	ENSMUSG00000038518	ENSMUSP00000134205, ENSMUSP00000037774, ENSMUSP00000134675	ENSMUST00000173704, ENSMUST00000173246, ENSMUST00000044608
chr13	44869619	0	0	0	JARD2_MOUSE	chr13	44731871	44919949	Q62315-1	Manually reviewed (Swiss-Prot)	Q62315, Q3TPU4, Q3UHS7, Q99LD1	Q62315-2	Protein Jumonji		Jumonji/ARID domain-containing protein 2		Jarid2	Jmj	Regulator of histone methyltransferase complexes that plays an essential role in embryonic development, including heart and liver development, neural tube fusion process and hematopoiesis. Acts by modulating histone methyltransferase activity and promoting the recruitment of histone methyltransferase complexes to their target genes. Binds DNA and mediates the recruitment of the PRC2 complex to ta…			XM_006516860.2, XM_006516855.3, NM_001205043.1, NM_021878.3, XM_006516859.2, XM_006516858.3, XM_017315399.1, XM_006516856.3, NM_001205044.1	NP_068678.1, NP_001191972.1, XP_006516922.1, XP_006516923.1, XP_017170888.1, XP_006516919.1, NP_001191973.1, XP_006516921.1, XP_006516918.1	16468	ENSMUSG00000038518	ENSMUSP00000134205, ENSMUSP00000037774, ENSMUSP00000134675	ENSMUST00000173704, ENSMUST00000173246, ENSMUST00000044608
chr13	77438926	1	1	0	K0825_MOUSE	chr13	77174853	77612641	Q3UPC7-1	Manually reviewed (Swiss-Prot)	Q3UPC7, E9Q2V0, Q3TPR6, Q5FWD2, Q8BQF4, Q9D7T8	Q3UPC7-2	Uncharacterized protein KIAA0825 homolog									NM_001081353.1, NM_001145676.1	NP_001074822.1, NP_001139148.1	72371	ENSMUSG00000071252	ENSMUSP00000127449	ENSMUST00000168779
chr19	30993130	1	1	0	KGP1_MOUSE	chr19	30569240	31764822	P0C605-1	Manually reviewed (Swiss-Prot)	P0C605, Q14DK6, Q9Z0Z0	P0C605-2	cGMP-dependent protein kinase 1	cGK 1; cGK1	cGMP-dependent protein kinase I	cGKI	Prkg1	Prkg1b; Prkgr1a; Prkgr1b	Serine/threonine protein kinase that acts as key mediator of the nitric oxide (NO)/cGMP signaling pathway. GMP binding activates PRKG1, which phosphorylates serines and threonines on many cellular proteins. Numerous protein targets for PRKG1 phosphorylation are implicated in modulating cellular calcium, but the contribution of each of these targets may vary substantially among cell types. Protein…			NM_011160.3, XM_006526768.3, NM_001013833.3	NP_035290.1, XP_006526831.1, NP_001013855.1	19091	ENSMUSG00000052920	ENSMUSP00000073268, ENSMUSP00000067576	ENSMUST00000073581, ENSMUST00000065067
chr19	30993134	0	0	0	KGP1_MOUSE	chr19	30569240	31764822	P0C605-1	Manually reviewed (Swiss-Prot)	P0C605, Q14DK6, Q9Z0Z0	P0C605-2	cGMP-dependent protein kinase 1	cGK 1; cGK1	cGMP-dependent protein kinase I	cGKI	Prkg1	Prkg1b; Prkgr1a; Prkgr1b	Serine/threonine protein kinase that acts as key mediator of the nitric oxide (NO)/cGMP signaling pathway. GMP binding activates PRKG1, which phosphorylates serines and threonines on many cellular proteins. Numerous protein targets for PRKG1 phosphorylation are implicated in modulating cellular calcium, but the contribution of each of these targets may vary substantially among cell types. Protein…			NM_011160.3, XM_006526768.3, NM_001013833.3	NP_035290.1, XP_006526831.1, NP_001013855.1	19091	ENSMUSG00000052920	ENSMUSP00000073268, ENSMUSP00000067576	ENSMUST00000073581, ENSMUST00000065067
chr2	42078511	0.666667	0.666667	0	LRP1B_MOUSE	chr2	40596936	42652816	Q9JI18	Manually reviewed (Swiss-Prot)	Q9JI18, Q8BZD3, Q8BZM7		Low-density lipoprotein receptor-related protein 1B	LRP-1B	Low-density lipoprotein receptor-related protein-deleted in tumor	LRP-DIT	Lrp1b	Lrpdit	Potential cell surface proteins that bind and internalize ligands in the process of receptor-mediated endocytosis.
chr2	42083673	1	1	0	LRP1B_MOUSE	chr2	40596936	42652816	Q9JI18	Manually reviewed (Swiss-Prot)	Q9JI18, Q8BZD3, Q8BZM7		Low-density lipoprotein receptor-related protein 1B	LRP-1B	Low-density lipoprotein receptor-related protein-deleted in tumor	LRP-DIT	Lrp1b	Lrpdit	Potential cell surface proteins that bind and internalize ligands in the process of receptor-mediated endocytosis.
chr2	42083686	1	1	0	LRP1B_MOUSE	chr2	40596936	42652816	Q9JI18	Manually reviewed (Swiss-Prot)	Q9JI18, Q8BZD3, Q8BZM7		Low-density lipoprotein receptor-related protein 1B	LRP-1B	Low-density lipoprotein receptor-related protein-deleted in tumor	LRP-DIT	Lrp1b	Lrpdit	Potential cell surface proteins that bind and internalize ligands in the process of receptor-mediated endocytosis.
chr2	42083696	1	1	0	LRP1B_MOUSE	chr2	40596936	42652816	Q9JI18	Manually reviewed (Swiss-Prot)	Q9JI18, Q8BZD3, Q8BZM7		Low-density lipoprotein receptor-related protein 1B	LRP-1B	Low-density lipoprotein receptor-related protein-deleted in tumor	LRP-DIT	Lrp1b	Lrpdit	Potential cell surface proteins that bind and internalize ligands in the process of receptor-mediated endocytosis.
chr2	42083733	1	1	0	LRP1B_MOUSE	chr2	40596936	42652816	Q9JI18	Manually reviewed (Swiss-Prot)	Q9JI18, Q8BZD3, Q8BZM7		Low-density lipoprotein receptor-related protein 1B	LRP-1B	Low-density lipoprotein receptor-related protein-deleted in tumor	LRP-DIT	Lrp1b	Lrpdit	Potential cell surface proteins that bind and internalize ligands in the process of receptor-mediated endocytosis.
chr12	53898242	0	0	0	NPAS3_MOUSE	chr12	53248676	54069071	Q9QZQ0	Manually reviewed (Swiss-Prot)	Q9QZQ0, Q9EQP4		Neuronal PAS domain-containing protein 3	Neuronal PAS3	Basic-helix-loop-helix-PAS protein MOP6; Member of PAS protein 6		Npas3	Mop6	May play a broad role in neurogenesis. May control regulatory pathways relevant to schizophrenia and to psychotic illness.
chr11	3173640	1	1	0	SFI1_MOUSE	chr11	3132029	3188963	Q3UZY0-1	Manually reviewed (Swiss-Prot)	Q3UZY0, Q3KQN2, Q5NC00, Q6ZQ99, Q80ZJ4, Q80ZY0, Q8R0V8, Q9CTY8	Q3UZY0-2, Q3UZY0-3, Q3UZY0-4, Q3UZY0-5	Protein SFI1 homolog				Sfi1	Kiaa0542	Plays a role in the dynamic structure of centrosome-associated contractile fibers via its interaction with CETN2.			XM_006514898.3, XM_006514896.3, NM_030207.2	NP_084483.2, XP_006514961.1, XP_006514959.1	78887	ENSMUSG00000023764	ENSMUSP00000067261, ENSMUSP00000080066	ENSMUST00000081318, ENSMUST00000066391
chr11	3184713	1	1	0	SFI1_MOUSE	chr11	3132029	3188963	Q3UZY0-1	Manually reviewed (Swiss-Prot)	Q3UZY0, Q3KQN2, Q5NC00, Q6ZQ99, Q80ZJ4, Q80ZY0, Q8R0V8, Q9CTY8	Q3UZY0-2, Q3UZY0-3, Q3UZY0-4, Q3UZY0-5	Protein SFI1 homolog				Sfi1	Kiaa0542	Plays a role in the dynamic structure of centrosome-associated contractile fibers via its interaction with CETN2.			XM_006514898.3, XM_006514896.3, NM_030207.2	NP_084483.2, XP_006514961.1, XP_006514959.1	78887	ENSMUSG00000023764	ENSMUSP00000067261, ENSMUSP00000080066	ENSMUST00000081318, ENSMUST00000066391
chr11	3186276	0	0	0	SFI1_MOUSE	chr11	3132029	3188963	Q3UZY0-1	Manually reviewed (Swiss-Prot)	Q3UZY0, Q3KQN2, Q5NC00, Q6ZQ99, Q80ZJ4, Q80ZY0, Q8R0V8, Q9CTY8	Q3UZY0-2, Q3UZY0-3, Q3UZY0-4, Q3UZY0-5	Protein SFI1 homolog				Sfi1	Kiaa0542	Plays a role in the dynamic structure of centrosome-associated contractile fibers via its interaction with CETN2.			XM_006514898.3, XM_006514896.3, NM_030207.2	NP_084483.2, XP_006514961.1, XP_006514959.1	78887	ENSMUSG00000023764	ENSMUSP00000067261, ENSMUSP00000080066	ENSMUST00000081318, ENSMUST00000066391
chr11	3186288	1	1	0	SFI1_MOUSE	chr11	3132029	3188963	Q3UZY0-1	Manually reviewed (Swiss-Prot)	Q3UZY0, Q3KQN2, Q5NC00, Q6ZQ99, Q80ZJ4, Q80ZY0, Q8R0V8, Q9CTY8	Q3UZY0-2, Q3UZY0-3, Q3UZY0-4, Q3UZY0-5	Protein SFI1 homolog				Sfi1	Kiaa0542	Plays a role in the dynamic structure of centrosome-associated contractile fibers via its interaction with CETN2.			XM_006514898.3, XM_006514896.3, NM_030207.2	NP_084483.2, XP_006514961.1, XP_006514959.1	78887	ENSMUSG00000023764	ENSMUSP00000067261, ENSMUSP00000080066	ENSMUST00000081318, ENSMUST00000066391
chr11	3187261	1	1	0	SFI1_MOUSE	chr11	3132029	3188963	Q3UZY0-1	Manually reviewed (Swiss-Prot)	Q3UZY0, Q3KQN2, Q5NC00, Q6ZQ99, Q80ZJ4, Q80ZY0, Q8R0V8, Q9CTY8	Q3UZY0-2, Q3UZY0-3, Q3UZY0-4, Q3UZY0-5	Protein SFI1 homolog				Sfi1	Kiaa0542	Plays a role in the dynamic structure of centrosome-associated contractile fibers via its interaction with CETN2.			XM_006514898.3, XM_006514896.3, NM_030207.2	NP_084483.2, XP_006514961.1, XP_006514959.1	78887	ENSMUSG00000023764	ENSMUSP00000067261, ENSMUSP00000080066	ENSMUST00000081318, ENSMUST00000066391
chr11	3187267	0.666667	0.666667	0	SFI1_MOUSE	chr11	3132029	3188963	Q3UZY0-1	Manually reviewed (Swiss-Prot)	Q3UZY0, Q3KQN2, Q5NC00, Q6ZQ99, Q80ZJ4, Q80ZY0, Q8R0V8, Q9CTY8	Q3UZY0-2, Q3UZY0-3, Q3UZY0-4, Q3UZY0-5	Protein SFI1 homolog				Sfi1	Kiaa0542	Plays a role in the dynamic structure of centrosome-associated contractile fibers via its interaction with CETN2.			XM_006514898.3, XM_006514896.3, NM_030207.2	NP_084483.2, XP_006514961.1, XP_006514959.1	78887	ENSMUSG00000023764	ENSMUSP00000067261, ENSMUSP00000080066	ENSMUST00000081318, ENSMUST00000066391
chr8	37627534	1	1	0	SGCZ_MOUSE	chr8	37523264	38660763	Q8BX51-1	Manually reviewed (Swiss-Prot)	Q8BX51, Q3UVZ2, Q8K1E7	Q8BX51-2	Zeta-sarcoglycan	Zeta-SG	ZSG1		Sgcz		Component of the sarcoglycan complex, a subcomplex of the dystrophin-glycoprotein complex which forms a link between the F-actin cytoskeleton and the extracellular matrix. May play a role in the maintenance of striated muscle membrane stability.			NM_145841.2, XM_006509120.3, XM_011242138.1	XP_011240440.1, XP_006509183.1, NP_665840.2	244431	ENSMUSG00000039539	ENSMUSP00000113912	ENSMUST00000118896
chr8	37627582	1	1	0	SGCZ_MOUSE	chr8	37523264	38660763	Q8BX51-1	Manually reviewed (Swiss-Prot)	Q8BX51, Q3UVZ2, Q8K1E7	Q8BX51-2	Zeta-sarcoglycan	Zeta-SG	ZSG1		Sgcz		Component of the sarcoglycan complex, a subcomplex of the dystrophin-glycoprotein complex which forms a link between the F-actin cytoskeleton and the extracellular matrix. May play a role in the maintenance of striated muscle membrane stability.			NM_145841.2, XM_006509120.3, XM_011242138.1	XP_011240440.1, XP_006509183.1, NP_665840.2	244431	ENSMUSG00000039539	ENSMUSP00000113912	ENSMUST00000118896

## Sheet: mouse_shores
chro	pos	WT Avg	KO Avg	Difference	chrom	chromStart	chromEnd	name	length	cpgNum	gcNum	perCpg	perGc	obsExp
chr11	3184938	0	1	1	chr11	3192997	3193699	CpG: 54	702	54	421	15.4	60	0.86	Sf1
chr11	3191357	0	1	1	chr11	3192997	3193699	CpG: 54	702	54	421	15.4	60	0.86	Sf1
chr17	39843703	1	0.333333	0.666667	chr17	39843168	39846346	CpG: 360	3178	360	2199	22.7	69.2	0.95	Rn45s
chr17	39847770	1	0.333333	0.666667	chr17	39848220	39848823	CpG: 81	603	81	431	26.9	71.5	1.05	Rn45s
chr17	39847778	0.333333	1	0.666667	chr17	39848220	39848823	CpG: 81	603	81	431	26.9	71.5	1.05	Rn45s
chr16	35981754	0.333333	0	0.333333	chr16	35983174	35984086	CpG: 107	912	107	594	23.5	65.1	1.14	AK144265
chr1	183299345	0.333333	0.333333	0	chr1	183296524	183297797	CpG: 97	1273	97	834	15.2	65.5	0.71	Aida
chr1	183299397	1	1	0	chr1	183296524	183297797	CpG: 97	1273	97	834	15.2	65.5	0.71	Aida
chr16	78576887	0	0	0	chr16	78576252	78576916	CpG: 84	664	84	455	25.3	68.5	1.08	D16Ertd472e
chr16	78576889	1	1	0	chr16	78576252	78576916	CpG: 84	664	84	455	25.3	68.5	1.08	D16Ertd472e
chr16	78576894	0	0	0	chr16	78576252	78576916	CpG: 84	664	84	455	25.3	68.5	1.08	D16Ertd472e
chr16	78576906	1	1	0	chr16	78576252	78576916	CpG: 84	664	84	455	25.3	68.5	1.08	D16Ertd472e
